# Supplementary material for: Phenomewide Association Study of Health Outcomes Associated With the Genetic Correlates of 25 Hydroxyvitamin D Concentration and Vitamin D Binding Protein Concentration
Source: Twin Res Hum Genet. Author manuscript; Available in PMC 2024 May 30. (PMC11138239; doi:10.1017/thg.2024.19)
Supplement: Supplementary Tables [file NIHMS1988494-supplement-Supplementary_Tables.xlsx]

## Sheet: Supplementary data index
Supplementary data Index
1	European ancestry 25OHD phewas
2	European ancestry 25OHD labwas
3	European ancestry DBP phewas
4	European ancestry DBP labwas
5	European ancestry DBP_GC phewas
6	European ancestry DBP_GC labwas
7	Post hoc analyses related to European ancestry DBP_GC labwas in UK Biobank
8	African ancestry 25OHD phewas (based on African ancestry derived sumstats)
9	African ancestry 25OHD labwas (based on African ancestry derived sumstats)
10	African ancestry 25OHD phewas (based on European ancestry derived sumstats)
11	African ancestry 25OHD labwas (based on European ancestry derived sumstats)
12	African ancestry DBP phewas (based on European ancestry derived sumstats)
13	African ancestry DBP labwas (based on European ancestry derived sumstats)
14	African ancestry DBP_GC phewas (based on European ancestry derived sumstats)
15	African ancestry DBP_GC labwas (based on European ancestry derived sumstats)
16	Allele frequencies for rs4588 and rs7041, and association with 1,25OHD concentrations
17	African ancestry rs4588 phewas
18	European ancestry rs4588 phewas
19	African ancestry rs7041 phewas
20	European ancestry rs7041 phewas
21	African ancestry rs4588 labwas
22	European ancestry rs4588 labwas
23	African ancestry rs7041 labwas
24	European ancestry rs7041 labwas

## Sheet: 1_EUR_25OHD_phewas
phenotype	snp	adjustment	beta	SE	OR	p	type	n_total	n_cases	n_controls	HWE_p	allele_freq	n_no_snp	note	bonferroni	fdr	description	group	ci_beta.low	ci_beta.high	ci_OR.low	ci_OR.high
261.4	PRS		-0.175253	0.0141424	0.839245	2.88517e-35	logistic	51728	5768	45960			0		TRUE	TRUE	Vitamin D deficiency	endocrine/metabolic	-0.202971	-0.147534	0.816302	0.862833
261	PRS		-0.130037	0.0130318	0.878063	1.89427e-23	logistic	52951	6991	45960			0		TRUE	TRUE	Vitamin deficiency	endocrine/metabolic	-0.155579	-0.104495	0.85592	0.900779
272.11	PRS		-0.0825451	0.0142098	0.92077	6.2836e-09	logistic	48672	6925	41747			0		TRUE	TRUE	Hypercholesterolemia	endocrine/metabolic	-0.110396	-0.0546944	0.89548	0.946774
272	PRS		-0.0575416	0.0099171	0.944083	6.54278e-09	logistic	61213	19466	41747			0		TRUE	TRUE	Disorders of lipoid metabolism	endocrine/metabolic	-0.0769787	-0.0381044	0.92591	0.962612
272.1	PRS		-0.057376	0.00992429	0.944239	7.40963e-09	logistic	61182	19435	41747			0		TRUE	TRUE	Hyperlipidemia	endocrine/metabolic	-0.0768272	-0.0379247	0.92605	0.962785
250.2	PRS		-0.0548976	0.0114933	0.946582	1.7837e-06	logistic	56522	10202	46320			0		TRUE	TRUE	Type 2 diabetes	endocrine/metabolic	-0.077424	-0.0323712	0.925497	0.968147
272.13	PRS		-0.0545877	0.0125119	0.946875	1.28375e-05	logistic	51366	9619	41747			0		TRUE	TRUE	Mixed hyperlipidemia	endocrine/metabolic	-0.0791106	-0.0300648	0.923938	0.970383
272.12	PRS		-0.175428	0.0410997	0.839098	1.96911e-05	logistic	42349	602	41747			0		TRUE	TRUE	Hypertriglyceridemia	endocrine/metabolic	-0.255982	-0.0948745	0.774156	0.909487
250	PRS		-0.0474258	0.0112572	0.953681	2.52088e-05	logistic	56951	10631	46320			0		TRUE	TRUE	Diabetes mellitus	endocrine/metabolic	-0.0694896	-0.0253621	0.93287	0.974957
278	PRS		-0.0454859	0.0112174	0.955533	5.01458e-05	logistic	59241	9595	49646			0		FALSE	TRUE	Overweight, obesity and other hyperalimentation	endocrine/metabolic	-0.0674716	-0.0235003	0.934754	0.976774
244.4	PRS		-0.0473386	0.0126985	0.953764	0.0001931	logistic	59507	7602	51905			0		FALSE	TRUE	Hypothyroidism NOS	endocrine/metabolic	-0.0722273	-0.0224499	0.930319	0.9778
411.3	PRS		-0.0808978	0.0218941	0.922288	0.000219926	logistic	50920	2369	48551			0		FALSE	TRUE	Angina pectoris	circulatory system	-0.123809	-0.0379861	0.883548	0.962726
244	PRS		-0.0440393	0.0122175	0.956916	0.000312611	logistic	60219	8314	51905			0		FALSE	TRUE	Hypothyroidism	endocrine/metabolic	-0.0679851	-0.0200935	0.934274	0.980107
278.1	PRS		-0.0436826	0.0122579	0.957258	0.000365749	logistic	57417	7771	49646			0		FALSE	TRUE	Obesity	endocrine/metabolic	-0.0677076	-0.0196576	0.934534	0.980534
250.25	PRS		-0.146876	0.041481	0.863401	0.000398912	logistic	46923	603	46320			0		FALSE	TRUE	Diabetes type 2 with peripheral circulatory disorders	endocrine/metabolic	-0.228177	-0.0655747	0.795983	0.936529
571	PRS		-0.0541095	0.016172	0.947328	0.000820248	logistic	53550	4198	49352			0		FALSE	FALSE	Chronic liver disease and cirrhosis	digestive	-0.085806	-0.0224129	0.917772	0.977836
571.5	PRS		-0.0547442	0.0167815	0.946727	0.00110561	logistic	53229	3877	49352			0		FALSE	FALSE	Other chronic nonalcoholic liver disease	digestive	-0.0876354	-0.0218531	0.916095	0.978384
713	PRS		-0.215337	0.0668854	0.80627	0.00128421	logistic	54683	220	54463			0		FALSE	FALSE	Arthropathy associated with other disorders classified elsewhere	musculoskeletal	-0.34643	-0.0842436	0.707209	0.919207
278.4	PRS		-0.0821928	0.0259513	0.921094	0.00153915	logistic	51175	1529	49646			0		FALSE	FALSE	Abnormal weight gain	endocrine/metabolic	-0.133056	-0.0313293	0.875416	0.969156
536	PRS		-0.0789334	0.0250282	0.924101	0.00161168	logistic	58074	1642	56432			0		FALSE	FALSE	Disorders of function of stomach	digestive	-0.127988	-0.0298791	0.879864	0.970563
450	PRS		-0.0990819	0.0315749	0.905669	0.00170107	logistic	65584	1017	64567			0		FALSE	FALSE	Noninfectious disorders of lymphatic channels	circulatory system	-0.160968	-0.0371962	0.85132	0.963487
713.5	PRS		-0.251486	0.0804981	0.777644	0.00178332	logistic	54614	151	54463			0		FALSE	FALSE	Arthropathy associated with neurological disorders	musculoskeletal	-0.40926	-0.0937131	0.664142	0.910544
704.1	PRS		-0.125405	0.0403154	0.882139	0.001867	logistic	61467	622	60845			0		FALSE	FALSE	Alopecia	dermatologic	-0.204422	-0.0463888	0.815118	0.954671
263	PRS		-0.127166	0.0409824	0.880587	0.00191607	logistic	46560	600	45960			0		FALSE	FALSE	Other nutritional deficiency	endocrine/metabolic	-0.20749	-0.046842	0.812621	0.954238
396	PRS		0.0786779	0.0255719	1.08186	0.00209283	logistic	54575	1599	52976			0		FALSE	FALSE	Abnormal heart sounds	circulatory system	0.0285579	0.128798	1.02897	1.13746
411.9	PRS		-0.256863	0.0838326	0.773474	0.00218396	logistic	48690	139	48551			0		FALSE	FALSE	Other acute and subacute forms of ischemic heart disease	circulatory system	-0.421172	-0.0925545	0.656277	0.9116
333.1	PRS		0.1186	0.0391937	1.12592	0.00247819	logistic	50417	678	49739			0		FALSE	FALSE	Essential tremor	neurological	0.0417816	0.195418	1.04267	1.21582
411.8	PRS		-0.0583779	0.0192926	0.943293	0.00247875	logistic	51903	3352	48551			0		FALSE	FALSE	Other chronic ischemic heart disease, unspecified	circulatory system	-0.0961907	-0.0205651	0.908291	0.979645
368	PRS		-0.0624591	0.0214375	0.939452	0.0035736	logistic	62842	2257	60585			0		FALSE	FALSE	Visual disturbances	sense organs	-0.104476	-0.0204423	0.900797	0.979765
327.3	PRS		-0.0375701	0.0131247	0.963127	0.00420246	logistic	55824	6771	49053			0		FALSE	FALSE	Sleep apnea	neurological	-0.0632941	-0.0118462	0.938667	0.988224
255	PRS		-0.0757137	0.0264638	0.927082	0.00422268	logistic	57797	1463	56334			0		FALSE	FALSE	Disorders of adrenal glands	endocrine/metabolic	-0.127582	-0.0238456	0.880221	0.976436
536.7	PRS		-0.122912	0.0435288	0.884342	0.00474745	logistic	56963	531	56432			0		FALSE	FALSE	Complications of gastrostomy, colostomy and enterostomy	digestive	-0.208227	-0.0375969	0.812023	0.963101
278.11	PRS		-0.0467704	0.0166207	0.954306	0.00489318	logistic	53564	3918	49646			0		FALSE	FALSE	Morbid obesity	endocrine/metabolic	-0.0793464	-0.0141944	0.92372	0.985906
411.1	PRS		-0.067225	0.0241042	0.934985	0.00528823	logistic	50492	1941	48551			0		FALSE	FALSE	Unstable angina (intermediate coronary syndrome)	circulatory system	-0.114468	-0.0199816	0.89184	0.980217
593.1	PRS		-0.100937	0.0362198	0.90399	0.00532342	logistic	49160	781	48379			0		FALSE	FALSE	Gross hematuria	genitourinary	-0.171926	-0.0299472	0.842041	0.970497
250.24	PRS		-0.0601013	0.0216707	0.941669	0.00554746	logistic	48685	2365	46320			0		FALSE	FALSE	Type 2 diabetes with neurological manifestations	endocrine/metabolic	-0.102575	-0.0176276	0.90251	0.982527
375.1	PRS		-0.0570897	0.0206887	0.944509	0.00578966	logistic	59430	2533	56897			0		FALSE	FALSE	Dry eyes	sense organs	-0.0976388	-0.0165406	0.906976	0.983595
300	PRS		-0.0297451	0.0108703	0.970693	0.00621213	logistic	49776	11108	38668			0		FALSE	FALSE	Anxiety disorders	mental disorders	-0.0510505	-0.00843975	0.950231	0.991596
300.9	PRS		-0.0798528	0.029476	0.923252	0.00674701	logistic	39859	1191	38668			0		FALSE	FALSE	Posttraumatic stress disorder	mental disorders	-0.137625	-0.0220809	0.871426	0.978161
159.3	PRS		-0.199385	0.0740739	0.819234	0.00710875	logistic	57848	180	57668			0		FALSE	FALSE	Malignant neoplasm of gallbladder and extrahepatic bile ducts	neoplasms	-0.344567	-0.054203	0.708527	0.94724
252	PRS		-0.0908946	0.0338882	0.913114	0.00731409	logistic	57218	884	56334			0		FALSE	FALSE	Disorders of parathyroid gland	endocrine/metabolic	-0.157314	-0.0244751	0.854436	0.975822
797	PRS		-0.066946	0.0252944	0.935246	0.00812893	logistic	64808	1608	63200			0		FALSE	FALSE	Shock	symptoms	-0.116522	-0.0173698	0.89001	0.98278
369	PRS		-0.0716421	0.0271899	0.930864	0.00841679	logistic	58241	1392	56849			0		FALSE	FALSE	Infection of the eye	sense organs	-0.124933	-0.0183508	0.882556	0.981817
564.1	PRS		-0.0616308	0.0233956	0.94023	0.00843123	logistic	45323	1929	43394			0		FALSE	FALSE	Irritable Bowel Syndrome	digestive	-0.107485	-0.0157763	0.89809	0.984347
289.4	PRS		-0.0499281	0.0193268	0.951298	0.00978416	logistic	51093	2858	48235			0		FALSE	FALSE	Lymphadenitis	hematopoietic	-0.0878079	-0.0120483	0.915937	0.988024
261.2	PRS		-0.0611889	0.0237665	0.940646	0.010036	logistic	47829	1869	45960			0		FALSE	FALSE	Vitamin B-complex deficiencies	endocrine/metabolic	-0.10777	-0.0146074	0.897834	0.985499
252.1	PRS		-0.0928825	0.0362442	0.911301	0.0103867	logistic	57106	772	56334			0		FALSE	FALSE	Hyperparathyroidism	endocrine/metabolic	-0.16392	-0.0218451	0.84881	0.978392
159.4	PRS		0.188019	0.0738974	1.20686	0.010949	logistic	57858	190	57668			0		FALSE	FALSE	Malignant neoplasm of retroperitoneum and peritoneum	neoplasms	0.0431825	0.332855	1.04413	1.39495
433.6	PRS		-0.104772	0.0413033	0.90053	0.0111919	logistic	55626	593	55033			0		FALSE	FALSE	Acute, but ill-defined cerebrovascular disease	circulatory system	-0.185725	-0.0238191	0.830502	0.976462
300.1	PRS		-0.0291441	0.0115023	0.971276	0.011284	logistic	48261	9593	38668			0		FALSE	FALSE	Anxiety disorder	mental disorders	-0.0516881	-0.00660015	0.949625	0.993422
704	PRS		-0.070876	0.028052	0.931577	0.0115175	logistic	62150	1305	60845			0		FALSE	FALSE	Diseases of hair and hair follicles	dermatologic	-0.125857	-0.0158951	0.881741	0.984231
250.23	PRS		-0.0962685	0.0382232	0.90822	0.0117827	logistic	47030	710	46320			0		FALSE	FALSE	Type 2 diabetes with ophthalmic manifestations	endocrine/metabolic	-0.171185	-0.0213524	0.842666	0.978874
255.2	PRS		-0.0834918	0.0332621	0.919899	0.0120689	logistic	57249	915	56334			0		FALSE	FALSE	Adrenal hypofunction	endocrine/metabolic	-0.148684	-0.0182994	0.861841	0.981867
366.2	PRS		-0.0395897	0.0158917	0.961184	0.0127304	logistic	63114	4666	58448			0		FALSE	FALSE	Senile cataract	sense organs	-0.0707368	-0.00844261	0.931707	0.991593
371.2	PRS		-0.0753262	0.0303926	0.927441	0.0131958	logistic	57967	1118	56849			0		FALSE	FALSE	Conjunctivitis, noninfectious	sense organs	-0.134894	-0.0157579	0.873808	0.984366
245.2	PRS		-0.0921155	0.0371799	0.912	0.0132284	logistic	52639	734	51905			0		FALSE	FALSE	Chronic thyroiditis	endocrine/metabolic	-0.164987	-0.0192442	0.847905	0.98094
871.3	PRS		-0.193806	0.0787457	0.823817	0.0138485	logistic	58481	159	58322			0		FALSE	FALSE	Open wound of foot except toe(s) alone	injuries & poisonings	-0.348145	-0.0394677	0.705996	0.961301
250.6	PRS		-0.0600104	0.0244162	0.941755	0.0139785	logistic	48138	1818	46320			0		FALSE	FALSE	Polyneuropathy in diabetes	endocrine/metabolic	-0.107865	-0.0121556	0.897749	0.987918
716	PRS		0.0564464	0.0229999	1.05807	0.0141196	logistic	56489	2026	54463			0		FALSE	FALSE	Other arthropathies	musculoskeletal	0.0113675	0.101525	1.01143	1.10686
342	PRS		-0.098593	0.0404705	0.906111	0.0148437	logistic	50354	615	49739			0		FALSE	FALSE	Hemiplegia	neurological	-0.177914	-0.0192723	0.837015	0.980912
250.12	PRS		0.137744	0.0567899	1.14768	0.0152874	logistic	46642	322	46320			0		FALSE	FALSE	Type 1 diabetes with renal manifestations	endocrine/metabolic	0.0264377	0.24905	1.02679	1.28281
743.9	PRS		-0.0464532	0.0192576	0.954609	0.0158567	logistic	57591	3003	54588			0		FALSE	FALSE	Osteopenia or other disorder of bone and cartilage	musculoskeletal	-0.0841974	-0.00870895	0.91925	0.991329
349	PRS		0.113557	0.047191	1.12026	0.0161134	logistic	50202	463	49739			0		FALSE	FALSE	Other and unspecified disorders of the nervous system	neurological	0.0210648	0.20605	1.02129	1.22881
245.21	PRS		-0.0893973	0.0373875	0.914482	0.0167979	logistic	52631	726	51905			0		FALSE	FALSE	Chronic lymphocytic thyroiditis	endocrine/metabolic	-0.162675	-0.0161191	0.849867	0.98401
414.2	PRS		-0.135869	0.0570548	0.872957	0.0172484	logistic	48862	311	48551			0		FALSE	FALSE	ASCVD	circulatory system	-0.247694	-0.0240432	0.780599	0.976244
297.1	PRS		-0.0894609	0.0375945	0.914424	0.0173302	logistic	39394	726	38668			0		FALSE	FALSE	Suicidal ideation	mental disorders	-0.163145	-0.015777	0.849468	0.984347
340.1	PRS		-0.0872269	0.0366881	0.916469	0.0174291	logistic	58051	752	57299			0		FALSE	FALSE	Migrain with aura	neurological	-0.159134	-0.0153196	0.852882	0.984797
499	PRS		0.156319	0.0664162	1.1692	0.0185913	logistic	66204	233	65971			0		FALSE	FALSE	Cystic fibrosis	respiratory	0.0261455	0.286492	1.02649	1.33175
369.5	PRS		-0.0723248	0.0307831	0.930229	0.0187988	logistic	57929	1080	56849			0		FALSE	FALSE	Conjunctivitis, infectious	sense organs	-0.132659	-0.011991	0.875764	0.988081
297	PRS		-0.0802359	0.03417	0.922899	0.0188674	logistic	39552	884	38668			0		FALSE	FALSE	Suicidal ideation or attempt	mental disorders	-0.147208	-0.013264	0.863115	0.986824
117	PRS		0.0912377	0.0391281	1.09553	0.0197129	logistic	57027	676	56351			0		FALSE	FALSE	Mycoses	infectious diseases	0.014548	0.167927	1.01465	1.18285
327.5	PRS		0.164308	0.0710071	1.17858	0.0206696	logistic	49258	205	49053			0		FALSE	FALSE	Parasomnia	neurological	0.0251366	0.303479	1.02546	1.35456
594.3	PRS		-0.0846405	0.036618	0.918843	0.0208082	logistic	60256	754	59502			0		FALSE	FALSE	Calculus of ureter	genitourinary	-0.15641	-0.0128706	0.855208	0.987212
496.3	PRS		0.0999728	0.0434184	1.10514	0.0213043	logistic	51100	547	50553			0		FALSE	FALSE	Bronchiectasis	respiratory	0.0148744	0.185071	1.01499	1.2033
290.3	PRS		0.0915236	0.0399441	1.09584	0.0219464	logistic	52767	654	52113			0		FALSE	FALSE	Other persistent mental disorders due to conditions classified elsewhere	mental disorders	0.0132347	0.169812	1.01332	1.18508
255.21	PRS		-0.0807891	0.035271	0.922388	0.0219908	logistic	57147	813	56334			0		FALSE	FALSE	Glucocorticoid deficiency	endocrine/metabolic	-0.149919	-0.0116592	0.860778	0.988408
379	PRS		-0.0485182	0.021193	0.95264	0.0220588	logistic	59291	2394	56897			0		FALSE	FALSE	Other disorders of eye	sense organs	-0.0900557	-0.00698075	0.91388	0.993044
296.1	PRS		-0.0519545	0.0229376	0.949372	0.0235104	logistic	40674	2006	38668			0		FALSE	FALSE	Bipolar	mental disorders	-0.0969113	-0.00699763	0.907636	0.993027
172	PRS		0.033426	0.0148583	1.03399	0.0244714	logistic	60812	5440	55372			0		FALSE	FALSE	Skin cancer	neoplasms	0.00430419	0.0625478	1.00431	1.06455
557.1	PRS		0.113676	0.0510304	1.12039	0.0259057	logistic	43792	398	43394			0		FALSE	FALSE	Celiac disease	digestive	0.0136587	0.213694	1.01375	1.23824
512.7	PRS		-0.024618	0.01114	0.975683	0.0271135	logistic	45619	12395	33224			0		FALSE	FALSE	Shortness of breath	respiratory	-0.046452	-0.00278406	0.95461	0.99722
977	PRS		-0.0439268	0.019883	0.957024	0.0271563	logistic	51794	2690	49104			0		FALSE	FALSE	Personal history of allergy to medicinal agents	injuries & poisonings	-0.0828967	-0.00495683	0.920446	0.995055
350.3	PRS		-0.0590682	0.0268238	0.942643	0.0276594	logistic	57954	1421	56533			0		FALSE	FALSE	Lack of coordination	neurological	-0.111642	-0.00649456	0.894365	0.993526
276.4	PRS		-0.0377728	0.0171967	0.962932	0.0280552	logistic	46575	3750	42825			0		FALSE	FALSE	Acid-base balance disorder	endocrine/metabolic	-0.0714776	-0.00406788	0.931017	0.99594
250.7	PRS		-0.0809003	0.0369763	0.922286	0.028677	logistic	59946	745	59201			0		FALSE	FALSE	Diabetic retinopathy	endocrine/metabolic	-0.153372	-0.00842817	0.85781	0.991607
41.1	PRS		0.0459433	0.0210224	1.04702	0.0288567	logistic	56481	2395	54086			0		FALSE	FALSE	Staphylococcus infections	infectious diseases	0.00474003	0.0871465	1.00475	1.09106
296	PRS		-0.0230027	0.0105406	0.97726	0.0290872	logistic	50754	12086	38668			0		FALSE	FALSE	Mood disorders	mental disorders	-0.0436618	-0.00234357	0.957278	0.997659
771	PRS		-0.0715282	0.0328183	0.93097	0.0292931	logistic	58108	949	57159			0		FALSE	FALSE	Musculoskeletal symptoms referable to limbs	symptoms	-0.135851	-0.00720545	0.872973	0.99282
358	PRS		-0.135119	0.0623397	0.873612	0.0302002	logistic	58722	256	58466			0		FALSE	FALSE	Myoneural disorders	neurological	-0.257302	-0.0129349	0.773135	0.987148
573.6	PRS		-0.0598837	0.0278622	0.941874	0.0316122	logistic	50676	1324	49352			0		FALSE	FALSE	Nonspecific elevation of levels of transaminase or lactic acid dehydrogenase [LDH]	digestive	-0.114493	-0.00527477	0.891818	0.994739
689	PRS		0.0557211	0.0260035	1.0573	0.0321267	logistic	62903	1548	61355			0		FALSE	FALSE	Disorder of skin and subcutaneous tissue NOS	dermatologic	0.00475518	0.106687	1.00477	1.11259
210	PRS		-0.140936	0.0664068	0.868545	0.0338112	logistic	64247	226	64021			0		FALSE	FALSE	Benign neoplasm of lip, oral cavity, and pharynx	neoplasms	-0.271091	-0.0107813	0.762547	0.989277
523	PRS		-0.0760149	0.035954	0.926802	0.0344957	logistic	61196	788	60408			0		FALSE	FALSE	Gingival and periodontal diseases	digestive	-0.146483	-0.00554646	0.86374	0.994469
150	PRS		0.101933	0.048363	1.10731	0.0350599	logistic	58112	444	57668			0		FALSE	FALSE	Cancer of esophagus	neoplasms	0.00714329	0.196723	1.00717	1.21741
366	PRS		-0.0308451	0.0147163	0.969626	0.0360831	logistic	64079	5631	58448			0		FALSE	FALSE	Cataract	sense organs	-0.0596884	-0.00200179	0.942058	0.998
367.2	PRS		-0.0776993	0.0371176	0.925243	0.0363199	logistic	61075	738	60337			0		FALSE	FALSE	Astigmatism	sense organs	-0.150448	-0.00495016	0.860322	0.995062
365.2	PRS		0.145937	0.069837	1.15712	0.036646	logistic	59887	214	59673			0		FALSE	FALSE	Primary angle-closure glaucoma	sense organs	0.00905939	0.282816	1.0091	1.32686
260.1	PRS		-0.140115	0.0671779	0.869258	0.0370032	logistic	46181	221	45960			0		FALSE	FALSE	Cachexia	endocrine/metabolic	-0.271781	-0.00844859	0.762021	0.991587
447.7	PRS		0.0825929	0.0396166	1.0861	0.0370871	logistic	54297	670	53627			0		FALSE	FALSE	Aortic ectasia	circulatory system	0.00494574	0.16024	1.00496	1.17379
274.1	PRS		-0.0452043	0.0216907	0.955802	0.0371562	logistic	64815	2296	62519			0		FALSE	FALSE	Gout	endocrine/metabolic	-0.0877173	-0.00269136	0.91602	0.997312
717	PRS		0.108915	0.0522788	1.11507	0.0372196	logistic	65969	381	65588			0		FALSE	FALSE	Polymyalgia Rheumatica	musculoskeletal	0.00645028	0.211379	1.00647	1.23538
300.13	PRS		-0.167084	0.0805887	0.846128	0.038145	logistic	38820	152	38668			0		FALSE	FALSE	Phobia	mental disorders	-0.325035	-0.0091331	0.722502	0.990908
270.1	PRS		-0.199129	0.0968993	0.819444	0.0398777	logistic	61986	105	61881			0		FALSE	FALSE	Disturbances of amino-acid transport	endocrine/metabolic	-0.389049	-0.00921022	0.677701	0.990832
429.3	PRS		0.0677426	0.0329855	1.07009	0.0400039	logistic	53010	956	52054			0		FALSE	FALSE	Symptoms involving cardiovascular system	circulatory system	0.00309221	0.132393	1.0031	1.14156
612.2	PRS		-0.108152	0.0531693	0.897491	0.0419409	logistic	58764	355	58409			0		FALSE	FALSE	Hypertrophy of breast (Gynecomastia)	genitourinary	-0.212362	-0.0039421	0.808672	0.996066
371.21	PRS		-0.0656784	0.0323364	0.936432	0.042245	logistic	57834	985	56849			0		FALSE	FALSE	Allergic conjunctivitis	sense organs	-0.129057	-0.00230025	0.878924	0.997702
512.9	PRS		-0.0243453	0.0120202	0.975949	0.0428298	logistic	42738	9514	33224			0		FALSE	FALSE	Other dyspnea	respiratory	-0.0479045	-0.000786147	0.953225	0.999214
270.3	PRS		0.0733081	0.0362384	1.07606	0.0430792	logistic	62666	785	61881			0		FALSE	FALSE	Disorders of plasma protein metabolism	endocrine/metabolic	0.0022822	0.144334	1.00228	1.15527
441.1	PRS		-0.157504	0.0778883	0.854274	0.0431587	logistic	53790	163	53627			0		FALSE	FALSE	Acute vascular insufficiency of intestine	circulatory system	-0.310162	-0.00484521	0.733328	0.995167
368.9	PRS		-0.090365	0.0447665	0.913598	0.0435304	logistic	61085	500	60585			0		FALSE	FALSE	Subjective visual disturbances	sense organs	-0.178106	-0.00262427	0.836854	0.997379
172.2	PRS		0.0330264	0.0163764	1.03358	0.0437263	logistic	59770	4398	55372			0		FALSE	FALSE	Other non-epithelial cancer of skin	neoplasms	0.000929215	0.0651236	1.00093	1.06729
429.2	PRS		-0.074114	0.037098	0.928566	0.0457396	logistic	52794	740	52054			0		FALSE	FALSE	Abnormal function study of cardiovascular system	circulatory system	-0.146825	-0.00140323	0.863445	0.998598
797.1	PRS		-0.0859405	0.0431263	0.917649	0.0462873	logistic	63741	541	63200			0		FALSE	FALSE	Cardiogenic shock	symptoms	-0.170466	-0.00141453	0.843271	0.998586
525	PRS		-0.0870104	0.0437975	0.916668	0.0469607	logistic	60934	526	60408			0		FALSE	FALSE	Other diseases of the teeth and supporting structures	digestive	-0.172852	-0.00116897	0.841262	0.998832
411	PRS		-0.0233429	0.0117557	0.976927	0.0470702	logistic	60321	11770	48551			0		FALSE	FALSE	Ischemic Heart Disease	circulatory system	-0.0463837	-0.000302169	0.954676	0.999698
752.1	PRS		0.1374	0.0692598	1.14729	0.0472743	logistic	64700	214	64486			0		FALSE	FALSE	Neural tube defects	congenital anomalies	0.00165328	0.273147	1.00165	1.31409
274.11	PRS		-0.0725508	0.0365921	0.930019	0.047402	logistic	63285	766	62519			0		FALSE	FALSE	Gouty arthropathy	endocrine/metabolic	-0.14427	-0.000831622	0.865654	0.999169
798	PRS		-0.0185924	0.00940395	0.981579	0.0480316	logistic	56125	17320	38805			0		FALSE	FALSE	Malaise and fatigue	symptoms	-0.0370238	-0.000161037	0.963653	0.999839
560.1	PRS		-0.0621998	0.0314772	0.939695	0.0481516	logistic	44436	1042	43394			0		FALSE	FALSE	Paralytic ileus	digestive	-0.123894	-0.000505664	0.883473	0.999494
365.11	PRS		-0.10003	0.0506498	0.904811	0.0482765	logistic	60074	401	59673			0		FALSE	FALSE	Primary open angle glaucoma	sense organs	-0.199301	-0.000757847	0.819303	0.999242
752.11	PRS		0.149783	0.0760385	1.16158	0.0488577	logistic	64664	178	64486			0		FALSE	FALSE	Spina bifida	congenital anomalies	0.000750328	0.298816	1.00075	1.34826
371	PRS		-0.042028	0.0214377	0.958843	0.0499408	logistic	59158	2309	56849			0		FALSE	FALSE	Inflammation of the eye	sense organs	-0.0840451	-1.0863e-05	0.91939	0.999989
433.21	PRS		-0.0434595	0.0222185	0.957471	0.0504647	logistic	57195	2162	55033			0		FALSE	FALSE	Cerebral artery occlusion, with cerebral infarction	circulatory system	-0.087007	8.79912e-05	0.916671	1.00009
716.9	PRS		0.0474998	0.0242867	1.04865	0.0504889	logistic	56271	1808	54463			0		FALSE	FALSE	Arthropathy NOS	musculoskeletal	-0.000101173	0.0951008	0.999899	1.09977
454.1	PRS		-0.0782115	0.0399915	0.924769	0.0504999	logistic	48004	635	47369			0		FALSE	FALSE	Varicose veins of lower extremity	circulatory system	-0.156593	0.000170309	0.855052	1.00017
368.91	PRS		-0.190509	0.0976584	0.826538	0.051084	logistic	60688	103	60585			0		FALSE	FALSE	Psychophysical visual disturbances	sense organs	-0.381916	0.000897561	0.682552	1.0009
350.6	PRS		-0.146212	0.0755028	0.863974	0.0528048	logistic	56707	174	56533			0		FALSE	FALSE	Disturbances of sensation of smell and taste	neurological	-0.294195	0.00177052	0.745131	1.00177
691	PRS		0.139243	0.0721639	1.1494	0.0536637	logistic	55749	197	55552			0		FALSE	FALSE	Congenital anomalies of skin	dermatologic	-0.0021954	0.280682	0.997807	1.32403
735	PRS		-0.0443468	0.0229964	0.956622	0.053802	logistic	59032	1977	57055			0		FALSE	FALSE	Acquired foot deformities	musculoskeletal	-0.0894189	0.000725228	0.914462	1.00073
41	PRS		0.0264719	0.0137291	1.02683	0.0538358	logistic	60053	5967	54086			0		FALSE	FALSE	Bacterial infection NOS	infectious diseases	-0.000436708	0.0533804	0.999563	1.05483
800.1	PRS		0.0692351	0.0359624	1.07169	0.0542038	logistic	54199	809	53390			0		FALSE	FALSE	Fracture of neck of femur	injuries & poisonings	-0.00125005	0.13972	0.998751	1.14995
172.21	PRS		0.0513162	0.0266784	1.05266	0.0544155	logistic	56877	1505	55372			0		FALSE	FALSE	Basal cell carcinoma	neoplasms	-0.000972419	0.103605	0.999028	1.10916
550.1	PRS		0.0601088	0.0312696	1.06195	0.0545711	logistic	58136	1085	57051			0		FALSE	FALSE	Inguinal hernia	digestive	-0.00117852	0.121396	0.998822	1.12907
501	PRS		-0.0652452	0.0340262	0.936838	0.0551745	logistic	46318	881	45437			0		FALSE	FALSE	Pneumonitis due to inhalation of food or vomitus	respiratory	-0.131935	0.0014449	0.876398	1.00145
740.3	PRS		0.161224	0.0845313	1.17495	0.0564862	logistic	50282	143	50139			0		FALSE	FALSE	Osteoarthrosis involving more than one site, but not specified as generalized	musculoskeletal	-0.00445469	0.326902	0.995555	1.38667
333	PRS		0.0493258	0.0259689	1.05056	0.0575093	logistic	51295	1556	49739			0		FALSE	FALSE	Extrapyramidal disease and abnormal movement disorders	neurological	-0.00157226	0.100224	0.998429	1.10542
241.2	PRS		-0.0533531	0.0280992	0.948045	0.0575982	logistic	53244	1339	51905			0		FALSE	FALSE	Nontoxic multinodular goiter	endocrine/metabolic	-0.108426	0.00172024	0.897245	1.00172
38.3	PRS		0.0408718	0.0215522	1.04172	0.0579062	logistic	56366	2280	54086			0		FALSE	FALSE	Bacteremia	infectious diseases	-0.00136979	0.0831133	0.998631	1.08666
732	PRS		0.14571	0.0770889	1.15686	0.0587369	logistic	52485	173	52312			0		FALSE	FALSE	Osteochondropathies	musculoskeletal	-0.00538131	0.296802	0.994633	1.34555
427.61	PRS		0.129065	0.0684009	1.13776	0.0591756	logistic	39916	223	39693			0		FALSE	FALSE	Supraventricular premature beats	circulatory system	-0.00499855	0.263128	0.995014	1.30099
364.4	PRS		0.175701	0.093283	1.19208	0.0596286	logistic	59792	119	59673			0		FALSE	FALSE	Corneal degenerations	sense organs	-0.00713003	0.358533	0.992895	1.43123
535.8	PRS		-0.0895756	0.0476928	0.914319	0.0603568	logistic	56876	444	56432			0		FALSE	FALSE	Other specified gastritis	digestive	-0.183052	0.00390058	0.832725	1.00391
571.8	PRS		-0.0473188	0.0252202	0.953783	0.0606247	logistic	50988	1636	49352			0		FALSE	FALSE	Liver abscess and sequelae of chronic liver disease	digestive	-0.0967496	0.00211197	0.907783	1.00211
790.1	PRS		-0.10549	0.0562857	0.899884	0.0609049	logistic	56864	315	56549			0		FALSE	FALSE	Elevated sedimentation rate	symptoms	-0.215808	0.00482811	0.80589	1.00484
857	PRS		0.162708	0.0870025	1.17669	0.0614624	logistic	56569	136	56433			0		FALSE	FALSE	Mechanical complication of unspecified genitourinary device, implant, and graft	injuries & poisonings	-0.00781367	0.33323	0.992217	1.39547
433.8	PRS		-0.0562611	0.030094	0.945292	0.0615512	logistic	56171	1138	55033			0		FALSE	FALSE	Late effects of cerebrovascular disease	circulatory system	-0.115244	0.00272196	0.891148	1.00273
573.4	PRS		-0.0989478	0.0529788	0.90579	0.0618056	logistic	49709	357	49352			0		FALSE	FALSE	Acute and subacute necrosis of liver	digestive	-0.202784	0.00488869	0.816454	1.0049
612	PRS		-0.0893504	0.0480812	0.914525	0.0631233	logistic	58845	436	58409			0		FALSE	FALSE	Breast conditions, congenital or relating to hormones	genitourinary	-0.183588	0.00488706	0.832279	1.0049
433.2	PRS		-0.0403574	0.0217301	0.960446	0.0632804	logistic	57299	2266	55033			0		FALSE	FALSE	Occlusion of cerebral arteries	circulatory system	-0.0829475	0.00223271	0.920399	1.00224
281.11	PRS		-0.114626	0.0618608	0.8917	0.063888	logistic	42619	264	42355			0		FALSE	FALSE	Pernicious anemia	hematopoietic	-0.235871	0.00661929	0.789883	1.00664
433	PRS		-0.0255136	0.0138117	0.974809	0.0647126	logistic	61401	6368	55033			0		FALSE	FALSE	Cerebrovascular disease	circulatory system	-0.0525841	0.00155694	0.948775	1.00156
245	PRS		-0.0575462	0.0311942	0.944078	0.0650709	logistic	52960	1055	51905			0		FALSE	FALSE	Thyroiditis	endocrine/metabolic	-0.118686	0.00359337	0.888087	1.0036
523.1	PRS		-0.0806392	0.0437735	0.922526	0.0654472	logistic	60938	530	60408			0		FALSE	FALSE	Gingivitis	digestive	-0.166434	0.00515534	0.846679	1.00517
555	PRS		-0.0383196	0.0208122	0.962405	0.0655911	logistic	45863	2469	43394			0		FALSE	FALSE	Inflammatory bowel disease and other gastroenteritis and colitis	digestive	-0.0791107	0.00247157	0.923938	1.00247
276.41	PRS		-0.0332929	0.0182009	0.967255	0.0673707	logistic	46136	3311	42825			0		FALSE	FALSE	Acidosis	endocrine/metabolic	-0.068966	0.00238015	0.933358	1.00238
530.15	PRS		-0.132513	0.0732029	0.875892	0.0702631	logistic	39817	190	39627			0		FALSE	FALSE	Eosinophilic esophagitis	digestive	-0.275988	0.0109624	0.758822	1.01102
536.3	PRS		-0.0815775	0.0451047	0.921661	0.0705092	logistic	56926	494	56432			0		FALSE	FALSE	Gastroparesis	digestive	-0.169981	0.00682609	0.843681	1.00685
433.12	PRS		0.110495	0.0612031	1.11683	0.0710141	logistic	55310	277	55033			0		FALSE	FALSE	Cerebral atherosclerosis	circulatory system	-0.00946058	0.230451	0.990584	1.25917
946	PRS		-0.128718	0.0713797	0.879222	0.0713443	logistic	51684	195	51489			0		FALSE	FALSE	Anaphylactic shock NOS	injuries & poisonings	-0.268619	0.0111841	0.764434	1.01125
758	PRS		-0.0847206	0.0470058	0.918769	0.0714914	logistic	63904	462	63442			0		FALSE	FALSE	Chromosomal anomalies and genetic disorders	congenital anomalies	-0.17685	0.00740908	0.837905	1.00744
357	PRS		-0.0408496	0.0227123	0.959974	0.0720872	logistic	60509	2043	58466			0		FALSE	FALSE	Inflammatory and toxic neuropathy	neurological	-0.0853648	0.0036657	0.918177	1.00367
444.1	PRS		-0.130743	0.0729197	0.877443	0.0729771	logistic	53814	187	53627			0		FALSE	FALSE	Arterial embolism and thrombosis of lower extremity artery	circulatory system	-0.273663	0.0121769	0.760588	1.01225
440.9	PRS		-0.0705622	0.0394051	0.93187	0.0733433	logistic	54303	676	53627			0		FALSE	FALSE	Atherosclerosis of aorta	circulatory system	-0.147795	0.00667031	0.862608	1.00669
215	PRS		-0.122867	0.0687143	0.884382	0.0737634	logistic	64394	211	64183			0		FALSE	FALSE	Other benign neoplasm of connective and other soft tissue	neoplasms	-0.257544	0.011811	0.772947	1.01188
564	PRS		-0.0307442	0.0171947	0.969724	0.0737746	logistic	47101	3707	43394			0		FALSE	FALSE	Functional digestive disorders	digestive	-0.0644452	0.00295671	0.937587	1.00296
555.1	PRS		-0.040227	0.0226906	0.960571	0.0762535	logistic	45456	2062	43394			0		FALSE	FALSE	Regional enteritis	digestive	-0.0846996	0.00424571	0.918788	1.00425
253.2	PRS		-0.112068	0.0632773	0.893984	0.0765509	logistic	56584	250	56334			0		FALSE	FALSE	Pituitary hypofunction	endocrine/metabolic	-0.236089	0.0119534	0.78971	1.01203
327.41	PRS		0.0810106	0.0457713	1.08438	0.0767438	logistic	49546	493	49053			0		FALSE	FALSE	Organic or persistent insomnia	neurological	-0.00869947	0.170721	0.991338	1.18616
306	PRS		-0.0388904	0.0219959	0.961856	0.0770485	logistic	40865	2197	38668			0		FALSE	FALSE	Other mental disorder	mental disorders	-0.0820015	0.00422079	0.921271	1.00423
585.4	PRS		-0.0501485	0.0283651	0.951088	0.0770666	logistic	49769	1291	48478			0		FALSE	FALSE	Chronic kidney disease, Stage I or II	genitourinary	-0.105743	0.00544603	0.899656	1.00546
274	PRS		-0.0367397	0.0209542	0.963927	0.0795443	logistic	64994	2475	62519			0		FALSE	FALSE	Gout and other crystal arthropathies	endocrine/metabolic	-0.0778091	0.0043297	0.925141	1.00434
371.3	PRS		-0.0604206	0.0346033	0.941369	0.0807949	logistic	57704	855	56849			0		FALSE	FALSE	Inflammation of eyelids	sense organs	-0.128242	0.00740067	0.879641	1.00743
504.1	PRS		0.107815	0.0618324	1.11384	0.081218	logistic	45705	268	45437			0		FALSE	FALSE	Idiopathic fibrosing alveolitis	respiratory	-0.0133744	0.229004	0.986715	1.25735
165	PRS		-0.0357256	0.0205041	0.964905	0.0814444	logistic	65311	2529	62782			0		FALSE	FALSE	Cancer within the respiratory system	neoplasms	-0.0759128	0.00446164	0.926897	1.00447
379.2	PRS		-0.0406995	0.0235358	0.960118	0.0837633	logistic	58835	1938	56897			0		FALSE	FALSE	Disorders of vitreous body	sense organs	-0.0868289	0.0054299	0.916834	1.00544
770	PRS		-0.031001	0.0179475	0.969475	0.0841109	logistic	63007	3366	59641			0		FALSE	FALSE	Myalgia and myositis unspecified	symptoms	-0.0661774	0.00417545	0.935965	1.00418
442.11	PRS		0.0669093	0.0388854	1.0692	0.0853088	logistic	54350	723	53627			0		FALSE	FALSE	Abdominal aortic aneurysm	circulatory system	-0.00930463	0.143123	0.990739	1.15387
313	PRS		-0.0406252	0.0236329	0.960189	0.0856125	logistic	62790	2012	60778			0		FALSE	FALSE	Pervasive developmental disorders	mental disorders	-0.0869448	0.00569443	0.916728	1.00571
599.3	PRS		-0.03207	0.0186735	0.968439	0.0859051	logistic	50692	3180	47512			0		FALSE	FALSE	Dysuria	genitourinary	-0.0686694	0.00452942	0.933635	1.00454
327.32	PRS		-0.0242797	0.0141439	0.976013	0.086048	logistic	54776	5723	49053			0		FALSE	FALSE	Obstructive sleep apnea	neurological	-0.0520012	0.00344178	0.949328	1.00345
270.38	PRS		0.108466	0.0632187	1.11457	0.086211	logistic	62138	257	61881			0		FALSE	FALSE	Other specified disorders of plasma protein metabolism	endocrine/metabolic	-0.01544	0.232373	0.984679	1.26159
292.6	PRS		-0.116801	0.068107	0.889762	0.0863526	logistic	52328	215	52113			0		FALSE	FALSE	Hallucinations	mental disorders	-0.250288	0.0166865	0.778577	1.01683
440.2	PRS		-0.0562673	0.0329938	0.945286	0.0881217	logistic	54596	969	53627			0		FALSE	FALSE	Atherosclerosis of the extremities	circulatory system	-0.120934	0.00839935	0.886093	1.00843
530.5	PRS		-0.10627	0.062325	0.899182	0.0881766	logistic	39887	260	39627			0		FALSE	FALSE	Disorders of esophageal motility	digestive	-0.228425	0.0158847	0.795786	1.01601
743.1	PRS		-0.0281186	0.0165284	0.972273	0.0888999	logistic	58995	4407	54588			0		FALSE	FALSE	Osteoporosis	musculoskeletal	-0.0605138	0.00427648	0.941281	1.00429
574	PRS		-0.0352552	0.0207673	0.965359	0.0895769	logistic	62123	2436	59687			0		FALSE	FALSE	Cholelithiasis and cholecystitis	digestive	-0.0759583	0.00544788	0.926855	1.00546
429.9	PRS		-0.0897289	0.0529275	0.914179	0.0900153	logistic	52411	357	52054			0		FALSE	FALSE	Cardiac complications, not elsewhere classified	circulatory system	-0.193465	0.0140071	0.824099	1.01411
758.1	PRS		-0.0854421	0.0507211	0.918106	0.0920763	logistic	63838	396	63442			0		FALSE	FALSE	Chromosomal anomalies	congenital anomalies	-0.184854	0.0139695	0.831226	1.01407
613.7	PRS		-0.0905076	0.0538041	0.913467	0.0925359	logistic	62645	349	62296			0		FALSE	FALSE	Other signs and symptoms in breast	genitourinary	-0.195962	0.0149465	0.822044	1.01506
351	PRS		-0.0309126	0.018441	0.96956	0.0936805	logistic	60023	3158	56865			0		FALSE	FALSE	Other peripheral nerve disorders	neurological	-0.0670563	0.00523114	0.935143	1.00524
296.2	PRS		-0.0186257	0.0111364	0.981547	0.0944237	logistic	49220	10552	38668			0		FALSE	FALSE	Depression	mental disorders	-0.0404527	0.0032012	0.960355	1.00321
512	PRS		-0.0147453	0.00886349	0.985363	0.0961917	logistic	56433	23209	33224			0		FALSE	FALSE	Other symptoms of respiratory system	respiratory	-0.0321174	0.00262679	0.968393	1.00263
214.1	PRS		-0.0898807	0.054205	0.91404	0.0972845	logistic	64525	342	64183			0		FALSE	FALSE	Lipoma of skin and subcutaneous tissue	neoplasms	-0.19612	0.0163591	0.821913	1.01649
110.11	PRS		-0.0421552	0.0254377	0.958721	0.0974798	logistic	57985	1634	56351			0		FALSE	FALSE	Dermatophytosis of nail	infectious diseases	-0.0920122	0.00770171	0.912094	1.00773
149.4	PRS		-0.0843252	0.0509249	0.919132	0.0977478	logistic	64410	389	64021			0		FALSE	FALSE	Cancer of larynx	neoplasms	-0.184136	0.0154859	0.831822	1.01561
592.1	PRS		-0.0477032	0.0288497	0.953417	0.0982277	logistic	49636	1257	48379			0		FALSE	FALSE	Cystitis	genitourinary	-0.104248	0.0088412	0.901002	1.00888
352.2	PRS		-0.0979768	0.0594806	0.90667	0.0995159	logistic	57149	284	56865			0		FALSE	FALSE	Facial nerve disorders [CN7]	neurological	-0.214557	0.0186031	0.806899	1.01878
749.2	PRS		-0.110893	0.067564	0.895034	0.100733	logistic	65118	219	64899			0		FALSE	FALSE	Congenital anomalies of skull and face bones	congenital anomalies	-0.243316	0.0215297	0.784023	1.02176
592	PRS		-0.0450734	0.0275946	0.955927	0.102382	logistic	49752	1373	48379			0		FALSE	FALSE	Cystitis and urethritis	genitourinary	-0.0991577	0.00901096	0.9056	1.00905
250.22	PRS		-0.0391173	0.023976	0.961638	0.102782	logistic	48230	1910	46320			0		FALSE	FALSE	Type 2 diabetes with renal manifestations	endocrine/metabolic	-0.0861095	0.0078749	0.917494	1.00791
292.1	PRS		-0.0436641	0.0268694	0.957275	0.104152	logistic	53547	1434	52113			0		FALSE	FALSE	Aphasia/speech disturbance	mental disorders	-0.0963271	0.00899892	0.908167	1.00904
836	PRS		0.132087	0.0813581	1.14121	0.104476	logistic	61439	155	61284			0		FALSE	FALSE	Traumatic arthropathy	injuries & poisonings	-0.0273715	0.291546	0.973	1.3385
246	PRS		-0.0626392	0.0387164	0.939282	0.105685	logistic	52587	682	51905			0		FALSE	FALSE	Other disorders of thyroid	endocrine/metabolic	-0.138522	0.0132436	0.870644	1.01333
71.1	PRS		0.0631462	0.0390486	1.06518	0.105853	logistic	53008	683	52325			0		FALSE	FALSE	HIV infection, symptomatic	infectious diseases	-0.0133877	0.13968	0.986702	1.14991
752.2	PRS		-0.0817448	0.0508855	0.921507	0.108176	logistic	64877	391	64486			0		FALSE	FALSE	Other specified congenital anomalies of nervous system	congenital anomalies	-0.181479	0.017989	0.834036	1.01815
286	PRS		-0.0281263	0.0175223	0.972266	0.108456	logistic	53788	3517	50271			0		FALSE	FALSE	Coagulation defects	hematopoietic	-0.0624693	0.00621679	0.939442	1.00624
743	PRS		-0.0212597	0.0132467	0.978965	0.108514	logistic	61762	7174	54588			0		FALSE	FALSE	Osteoporosis, osteopenia and pathological fracture	musculoskeletal	-0.0472228	0.00470331	0.953875	1.00471
701.5	PRS		-0.14227	0.0886774	0.867387	0.108635	logistic	58837	126	58711			0		FALSE	FALSE	Abnormal granulation tissue	dermatologic	-0.316075	0.0315343	0.729005	1.03204
288.3	PRS		0.110401	0.0690467	1.11673	0.109836	logistic	48451	216	48235			0		FALSE	FALSE	Eosinophilia	hematopoietic	-0.0249281	0.24573	0.97538	1.27855
681.5	PRS		-0.0403201	0.0252193	0.960482	0.109869	logistic	56042	1634	54408			0		FALSE	FALSE	Cellulitis and abscess of leg, except foot	dermatologic	-0.0897489	0.00910872	0.914161	1.00915
709.6	PRS		-0.0994789	0.0623811	0.905309	0.11078	logistic	54832	255	54577			0		FALSE	FALSE	Other specified diffuse diseases of connective tissue	dermatologic	-0.221744	0.0227857	0.801121	1.02305
189.2	PRS		-0.0551354	0.0346313	0.946357	0.111369	logistic	64763	866	63897			0		FALSE	FALSE	Cancer of bladder	neoplasms	-0.123011	0.0127407	0.884254	1.01282
700	PRS		-0.0814547	0.0516328	0.921774	0.114663	logistic	59090	379	58711			0		FALSE	FALSE	Corns and callosities	dermatologic	-0.182653	0.0197438	0.833057	1.01994
165.1	PRS		-0.0325376	0.0206255	0.967986	0.114671	logistic	65281	2499	62782			0		FALSE	FALSE	Cancer of bronchus; lung	neoplasms	-0.0729628	0.00788762	0.929635	1.00792
526.3	PRS		0.148348	0.0941233	1.15992	0.115003	logistic	60524	116	60408			0		FALSE	FALSE	Anomalies of jaw size/symmetry	digestive	-0.0361305	0.332826	0.964514	1.3949
358.1	PRS		-0.127714	0.081092	0.880105	0.115273	logistic	58617	151	58466			0		FALSE	FALSE	Myasthenia gravis	neurological	-0.286652	0.0312233	0.750773	1.03172
540.11	PRS		-0.0932547	0.0595081	0.910961	0.117093	logistic	65778	283	65495			0		FALSE	FALSE	Acute appendicitis	digestive	-0.209889	0.0233791	0.810675	1.02365
41.9	PRS		0.0627406	0.0400491	1.06475	0.11721	logistic	54725	639	54086			0		FALSE	FALSE	Infection with drug-resistant microorganisms	infectious diseases	-0.0157542	0.141235	0.984369	1.1517
353.1	PRS		0.138074	0.0884232	1.14806	0.118404	logistic	56997	132	56865			0		FALSE	FALSE	Nerve plexus lesions	neurological	-0.0352328	0.31138	0.965381	1.36531
378	PRS		-0.0513207	0.0329034	0.949974	0.118822	logistic	57851	954	56897			0		FALSE	FALSE	Strabismus and other disorders of binocular eye movements	sense organs	-0.11581	0.0131688	0.890644	1.01326
523.3	PRS		-0.0986633	0.0632892	0.906048	0.119013	logistic	60660	252	60408			0		FALSE	FALSE	Periodontitis (acute or chronic)	digestive	-0.222708	0.0253812	0.800349	1.02571
313.3	PRS		-0.0667405	0.0428978	0.935438	0.119756	logistic	61367	589	60778			0		FALSE	FALSE	Autism	mental disorders	-0.150819	0.0173378	0.860004	1.01749
198.2	PRS		-0.0334347	0.0215767	0.967118	0.121243	logistic	49884	2318	47566			0		FALSE	FALSE	Secondary malignancy of respiratory organs	neoplasms	-0.0757242	0.00885481	0.927072	1.00889
195	PRS		-0.0256462	0.0165831	0.97468	0.121978	logistic	51654	4088	47566			0		FALSE	FALSE	Cancer, suspected or other	neoplasms	-0.0581484	0.0068561	0.94351	1.00688
707.1	PRS		0.0520701	0.0336691	1.05345	0.121979	logistic	63473	911	62562			0		FALSE	FALSE	Decubitus ulcer	dermatologic	-0.0139203	0.11806	0.986176	1.12531
740	PRS		0.0178236	0.0115378	1.01798	0.122393	logistic	60810	10671	50139			0		FALSE	FALSE	Osteoarthrosis	musculoskeletal	-0.00479001	0.0404373	0.995221	1.04127
71	PRS		0.0596754	0.0386308	1.06149	0.122403	logistic	53023	698	52325			0		FALSE	FALSE	Human immunodeficiency virus [HIV] disease	infectious diseases	-0.0160395	0.13539	0.984088	1.14498
300.11	PRS		-0.0371581	0.0240573	0.963524	0.122452	logistic	40489	1821	38668			0		FALSE	FALSE	Generalized anxiety disorder	mental disorders	-0.0843096	0.00999341	0.919147	1.01004
681.2	PRS		-0.0736748	0.047846	0.928974	0.123601	logistic	54848	440	54408			0		FALSE	FALSE	Cellulitis and abscess of face/neck	dermatologic	-0.167451	0.0201015	0.845818	1.0203
132	PRS		0.153647	0.0997956	1.16608	0.123653	logistic	63166	104	63062			0		FALSE	FALSE	Infestation (lice, mites)	infectious diseases	-0.0419485	0.349243	0.958919	1.41799
687	PRS		0.0631083	0.0410409	1.06514	0.124123	logistic	51026	613	50413			0		FALSE	FALSE	Symptoms affecting skin	dermatologic	-0.0173303	0.143547	0.982819	1.15436
858	PRS		0.0512897	0.0335305	1.05263	0.126105	logistic	57349	916	56433			0		FALSE	FALSE	Complication of internal orthopedic device	injuries & poisonings	-0.0144288	0.117008	0.985675	1.12413
965.1	PRS		-0.0427888	0.0279932	0.958114	0.126378	logistic	50424	1320	49104			0		FALSE	FALSE	Opiates and related narcotics causing adverse effects in therapeutic use	injuries & poisonings	-0.0976546	0.0120769	0.906962	1.01215
516	PRS		0.0543003	0.0356101	1.0558	0.127296	logistic	65295	812	64483			0		FALSE	FALSE	Abnormal sputum	respiratory	-0.0154943	0.124095	0.984625	1.13212
599	PRS		-0.0173629	0.011398	0.982787	0.127677	logistic	57236	9724	47512			0		FALSE	FALSE	Other symptoms/disorders or the urinary system	genitourinary	-0.0397026	0.00497682	0.961075	1.00499
38	PRS		0.0224141	0.0147252	1.02267	0.127968	logistic	59259	5173	54086			0		FALSE	FALSE	Septicemia	infectious diseases	-0.0064467	0.051275	0.993574	1.05261
593.2	PRS		-0.0747531	0.0492705	0.927973	0.129217	logistic	48795	416	48379			0		FALSE	FALSE	Microscopic hematuria	genitourinary	-0.171322	0.0218153	0.842551	1.02206
394	PRS		0.0321168	0.0212813	1.03264	0.13126	logistic	55350	2374	52976			0		FALSE	FALSE	Rheumatic disease of the heart valves	circulatory system	-0.00959383	0.0738273	0.990452	1.07662
289.8	PRS		0.0824793	0.0546742	1.08598	0.131411	logistic	48147	346	47801			0		FALSE	FALSE	Polycythemia, secondary	hematopoietic	-0.0246802	0.189639	0.975622	1.20881
687.4	PRS		-0.0274918	0.0182347	0.972883	0.13164	logistic	53672	3259	50413			0		FALSE	FALSE	Disturbance of skin sensation	dermatologic	-0.0632312	0.00824754	0.938726	1.00828
782.3	PRS		-0.0207682	0.0138268	0.979446	0.133091	logistic	59968	6069	53899			0		FALSE	FALSE	Edema	symptoms	-0.0478683	0.00633186	0.953259	1.00635
367.8	PRS		-0.0769119	0.0512245	0.925971	0.133235	logistic	60722	385	60337			0		FALSE	FALSE	Hypermetropia	sense organs	-0.17731	0.0234862	0.83752	1.02376
599.2	PRS		-0.0318572	0.0212978	0.968645	0.134707	logistic	49901	2389	47512			0		FALSE	FALSE	Retention of urine	genitourinary	-0.0736001	0.0098858	0.929043	1.00993
476	PRS		-0.0188677	0.0126501	0.981309	0.135827	logistic	52173	7380	44793			0		FALSE	FALSE	Allergic rhinitis	respiratory	-0.0436614	0.00592595	0.957278	1.00594
443.7	PRS		-0.0909141	0.0610044	0.913096	0.136148	logistic	53900	273	53627			0		FALSE	FALSE	Peripheral angiopathy in diseases classified elsewhere	circulatory system	-0.21048	0.0286523	0.810195	1.02907
426.7	PRS		-0.0414198	0.0278647	0.959426	0.137157	logistic	41054	1361	39693			0		FALSE	FALSE	Abnormal electrocardiogram [ECG] [EKG]	circulatory system	-0.0960336	0.013194	0.908433	1.01328
727.2	PRS		-0.108168	0.0728301	0.897477	0.137488	logistic	49673	188	49485			0		FALSE	FALSE	Bursitis disorders	musculoskeletal	-0.250912	0.0345765	0.778091	1.03518
464	PRS		-0.0239227	0.0161472	0.976361	0.138464	logistic	52241	4259	47982			0		FALSE	FALSE	Acute sinusitis	respiratory	-0.0555706	0.00772528	0.945945	1.00776
41.11	PRS		0.0476442	0.0323869	1.0488	0.141266	logistic	55068	982	54086			0		FALSE	FALSE	Methicillin sensitive Staphylococcus aureus	infectious diseases	-0.015833	0.111121	0.984292	1.11753
289	PRS		-0.0477368	0.0325515	0.953385	0.142511	logistic	49206	971	48235			0		FALSE	FALSE	Other diseases of blood and blood-forming organs	hematopoietic	-0.111537	0.0160628	0.894459	1.01619
253.4	PRS		-0.103837	0.0710966	0.901372	0.144151	logistic	56532	198	56334			0		FALSE	FALSE	Anterior pituitary disorders	endocrine/metabolic	-0.243184	0.0355098	0.784128	1.03615
276	PRS		-0.0140188	0.00961046	0.986079	0.144648	logistic	58344	15519	42825			0		FALSE	FALSE	Disorders of fluid, electrolyte, and acid-base balance	endocrine/metabolic	-0.0328549	0.00481738	0.967679	1.00483
189.21	PRS		-0.0508199	0.034859	0.95045	0.144876	logistic	64752	855	63897			0		FALSE	FALSE	Malignant neoplasm of bladder	neoplasms	-0.119142	0.0175025	0.887682	1.01766
359.2	PRS		-0.044815	0.0307973	0.956174	0.145624	logistic	59558	1092	58466			0		FALSE	FALSE	Myopathy	neurological	-0.105177	0.0155465	0.900166	1.01567
252.2	PRS		-0.123124	0.0846376	0.884154	0.145747	logistic	56472	138	56334			0		FALSE	FALSE	Hypoparathyroidism	endocrine/metabolic	-0.289011	0.0427629	0.749004	1.04369
441	PRS		-0.0710045	0.048833	0.931458	0.145939	logistic	54049	422	53627			0		FALSE	FALSE	Vascular insufficiency of intestine	circulatory system	-0.166715	0.0247065	0.846441	1.02501
795.81	PRS		0.100648	0.069259	1.10589	0.146163	logistic	64904	214	64690			0		FALSE	FALSE	Elevated carcinoembryonic antigen [CEA]	symptoms	-0.0350966	0.236394	0.965512	1.26667
286.81	PRS		-0.0642683	0.0442947	0.937753	0.146801	logistic	50784	513	50271			0		FALSE	FALSE	Primary hypercoagulable state	hematopoietic	-0.151084	0.0225478	0.859775	1.0228
785	PRS		-0.0133624	0.00921837	0.986726	0.147186	logistic	57747	17035	40712			0		FALSE	FALSE	Abdominal pain	symptoms	-0.0314301	0.00470525	0.969059	1.00472
335	PRS		-0.0422381	0.0292315	0.958642	0.148471	logistic	50941	1202	49739			0		FALSE	FALSE	Multiple sclerosis	neurological	-0.0995307	0.0150546	0.905262	1.01517
246.7	PRS		0.07799	0.0539869	1.08111	0.148567	logistic	52258	353	51905			0		FALSE	FALSE	Abnormal results of function study of thyroid	endocrine/metabolic	-0.0278224	0.183802	0.972561	1.20178
703	PRS		-0.0687339	0.0476512	0.933575	0.149179	logistic	61289	444	60845			0		FALSE	FALSE	Diseases of nail, NOS	dermatologic	-0.162128	0.0246607	0.850332	1.02497
198	PRS		-0.0195376	0.0135511	0.980652	0.149368	logistic	54137	6571	47566			0		FALSE	FALSE	Secondary malignant neoplasm	neoplasms	-0.0460973	0.00702216	0.954949	1.00705
571.51	PRS		-0.0319891	0.0223381	0.968517	0.152133	logistic	51473	2121	49352			0		FALSE	FALSE	Cirrhosis of liver without mention of alcohol	digestive	-0.0757711	0.0117929	0.927028	1.01186
740.12	PRS		0.105623	0.073975	1.1114	0.153342	logistic	50325	186	50139			0		FALSE	FALSE	Osteoarthrosis, localized, secondary	musculoskeletal	-0.0393649	0.250612	0.9614	1.28481
705.1	PRS		-0.12563	0.0883561	0.881941	0.155067	logistic	59128	127	59001			0		FALSE	FALSE	Dyshidrosis	dermatologic	-0.298805	0.0475447	0.741704	1.04869
687.1	PRS		-0.0231051	0.0162535	0.97716	0.155157	logistic	54571	4158	50413			0		FALSE	FALSE	Rash and other nonspecific skin eruption	dermatologic	-0.0549614	0.00875113	0.946522	1.00879
559	PRS		0.0535782	0.0378427	1.05504	0.15683	logistic	44117	723	43394			0		FALSE	FALSE	Ileostomy status	digestive	-0.0205922	0.127749	0.979618	1.13627
286.7	PRS		-0.0345427	0.0244075	0.966047	0.156996	logistic	52015	1744	50271			0		FALSE	FALSE	Other and unspecified coagulation defects	hematopoietic	-0.0823806	0.0132952	0.920921	1.01338
735.3	PRS		-0.0617287	0.0439534	0.940138	0.160196	logistic	57583	528	57055			0		FALSE	FALSE	Hallux valgus (Bunion)	musculoskeletal	-0.147876	0.0244184	0.862538	1.02472
741	PRS		0.0207779	0.0148011	1.021	0.160377	logistic	59676	5139	54537			0		FALSE	FALSE	Symptoms and disorders of the joints	musculoskeletal	-0.00823177	0.0497876	0.991802	1.05105
189	PRS		-0.034492	0.0245772	0.966096	0.160492	logistic	65653	1756	63897			0		FALSE	FALSE	Cancer of urinary organs (incl. kidney and bladder)	neoplasms	-0.0826624	0.0136783	0.920662	1.01377
250.41	PRS		-0.0443167	0.0316405	0.956651	0.161323	logistic	47361	1041	46320			0		FALSE	FALSE	Impaired fasting glucose	endocrine/metabolic	-0.106331	0.0176974	0.899127	1.01785
722	PRS		0.0211911	0.0151369	1.02142	0.161526	logistic	57011	5064	51947			0		FALSE	FALSE	Intervertebral disc disorders	musculoskeletal	-0.00847678	0.0508589	0.991559	1.05217
747.13	PRS		0.0545685	0.0390363	1.05608	0.162146	logistic	61747	698	61049			0		FALSE	FALSE	Congenital anomalies of great vessels	congenital anomalies	-0.0219412	0.131078	0.978298	1.14006
280.2	PRS		-0.0429291	0.0307598	0.957979	0.162828	logistic	43450	1095	42355			0		FALSE	FALSE	Iron deficiency anemia secondary to blood loss (chronic)	hematopoietic	-0.103217	0.017359	0.901931	1.01751
791	PRS		0.0985638	0.0707439	1.10358	0.163545	logistic	66052	205	65847			0		FALSE	FALSE	Gangrene	symptoms	-0.0400916	0.237219	0.960701	1.26772
442.1	PRS		0.040121	0.0289109	1.04094	0.165215	logistic	54927	1300	53627			0		FALSE	FALSE	Aortic aneurysm	circulatory system	-0.0165434	0.0967853	0.983593	1.10162
255.1	PRS		-0.0868469	0.0626583	0.916817	0.165735	logistic	56588	254	56334			0		FALSE	FALSE	Adrenal hyperfunction	endocrine/metabolic	-0.209655	0.0359612	0.810864	1.03662
428	PRS		-0.0179757	0.0129799	0.982185	0.166087	logistic	59401	7347	52054			0		FALSE	FALSE	Congestive heart failure; nonhypertensive	circulatory system	-0.0434159	0.00746446	0.957513	1.00749
535.2	PRS		-0.0602351	0.0435059	0.941543	0.166197	logistic	56969	537	56432			0		FALSE	FALSE	Atrophic gastritis	digestive	-0.145505	0.0250349	0.864585	1.02535
720	PRS		0.0278032	0.0200861	1.02819	0.166298	logistic	54696	2749	51947			0		FALSE	FALSE	Spinal stenosis	musculoskeletal	-0.011565	0.0671713	0.988502	1.06948
526.41	PRS		0.10189	0.0736447	1.10726	0.166503	logistic	60597	189	60408			0		FALSE	FALSE	Temporomandibular joint disorder, unspecified	digestive	-0.0424515	0.246231	0.958437	1.27919
571.81	PRS		-0.0428668	0.0310021	0.958039	0.166755	logistic	50420	1068	49352			0		FALSE	FALSE	Portal hypertension	digestive	-0.10363	0.0178962	0.901559	1.01806
735.2	PRS		-0.0461733	0.0334398	0.954876	0.167343	logistic	57976	921	57055			0		FALSE	FALSE	Acquired toe deformities	musculoskeletal	-0.111714	0.0193674	0.8943	1.01956
352	PRS		-0.0507748	0.037007	0.950493	0.170053	logistic	57611	746	56865			0		FALSE	FALSE	Disorders of other cranial nerves	neurological	-0.123307	0.0217576	0.883992	1.022
555.21	PRS		0.0660375	0.0481601	1.06827	0.17031	logistic	43839	445	43394			0		FALSE	FALSE	Ulcerative colitis (chronic)	digestive	-0.0283546	0.16043	0.972044	1.17402
356	PRS		-0.0329263	0.0240186	0.96761	0.170416	logistic	60292	1826	58466			0		FALSE	FALSE	Hereditary and idiopathic peripheral neuropathy	neurological	-0.0800018	0.0141493	0.923115	1.01425
585.31	PRS		0.0434705	0.0317644	1.04443	0.171147	logistic	49513	1035	48478			0		FALSE	FALSE	Renal dialysis	genitourinary	-0.0187866	0.105728	0.981389	1.11152
411.4	PRS		-0.0170078	0.0124697	0.983136	0.17259	logistic	58842	10291	48551			0		FALSE	FALSE	Coronary atherosclerosis	circulatory system	-0.0414479	0.00743236	0.959399	1.00746
429.1	PRS		-0.0506407	0.0371866	0.95062	0.17326	logistic	52789	735	52054			0		FALSE	FALSE	Heart transplant/surgery	circulatory system	-0.123525	0.0222436	0.883799	1.02249
520	PRS		-0.0744132	0.0546894	0.928288	0.173624	logistic	60744	336	60408			0		FALSE	FALSE	Disorders of tooth development	digestive	-0.181603	0.0327761	0.833933	1.03332
703.1	PRS		-0.0585508	0.0430917	0.94313	0.174226	logistic	61390	545	60845			0		FALSE	FALSE	Ingrowing nail	dermatologic	-0.143009	0.0259074	0.866746	1.02625
818.2	PRS		-0.113226	0.0834006	0.892949	0.174587	logistic	63775	143	63632			0		FALSE	FALSE	Subarachnoid hemorrhage (injury)	injuries & poisonings	-0.276688	0.0502366	0.758291	1.05152
574.12	PRS		-0.0835621	0.0618369	0.919834	0.17659	logistic	59949	262	59687			0		FALSE	FALSE	Cholelithiasis with other cholecystitis	digestive	-0.20476	0.037636	0.814843	1.03835
571.6	PRS		0.0881701	0.0652573	1.09217	0.176658	logistic	49592	240	49352			0		FALSE	FALSE	Primary biliary cirrhosis	digestive	-0.0397318	0.216072	0.961047	1.24119
386.1	PRS		-0.0869214	0.0644102	0.916749	0.177178	logistic	55696	241	55455			0		FALSE	FALSE	Meniere's disease	sense organs	-0.213163	0.0393204	0.808024	1.0401
290.16	PRS		-0.0958753	0.0711426	0.908577	0.177771	logistic	52314	201	52113			0		FALSE	FALSE	Vascular dementia	mental disorders	-0.235312	0.0435617	0.790324	1.04452
38.2	PRS		0.0542852	0.0403639	1.05579	0.178659	logistic	54714	628	54086			0		FALSE	FALSE	Gram positive septicemia	infectious diseases	-0.0248266	0.133397	0.975479	1.1427
782.6	PRS		0.0773843	0.0575608	1.08046	0.178821	logistic	54209	310	53899			0		FALSE	FALSE	Pallor and flushing	symptoms	-0.0354327	0.190201	0.965188	1.20949
724.9	PRS		0.10474	0.0779848	1.11042	0.179247	logistic	52115	168	51947			0		FALSE	FALSE	Other unspecified back disorders	musculoskeletal	-0.0481079	0.257587	0.953031	1.2938
764	PRS		-0.0351673	0.0262049	0.965444	0.179592	logistic	59369	1521	57848			0		FALSE	FALSE	Sciatica	symptoms	-0.0865279	0.0161934	0.91711	1.01633
454.11	PRS		-0.0637918	0.0475691	0.9382	0.179909	logistic	47815	446	47369			0		FALSE	FALSE	Varicose veins of lower extremity, symptomtic	circulatory system	-0.157026	0.0294419	0.854682	1.02988
365.1	PRS		-0.0412695	0.0308096	0.95957	0.180407	logistic	60774	1101	59673			0		FALSE	FALSE	Open-angle glaucoma	sense organs	-0.101655	0.0191162	0.903341	1.0193
426.32	PRS		-0.0532796	0.0397965	0.948115	0.180635	logistic	40375	682	39693			0		FALSE	FALSE	Left bundle branch block	circulatory system	-0.131279	0.0247201	0.876973	1.02503
446.4	PRS		0.110874	0.0828193	1.11725	0.180653	logistic	53777	150	53627			0		FALSE	FALSE	Wegener's granulomatosis	circulatory system	-0.0514488	0.273197	0.949852	1.31416
743.11	PRS		-0.0244933	0.0183072	0.975804	0.180927	logistic	58136	3548	54588			0		FALSE	FALSE	Osteoporosis NOS	musculoskeletal	-0.0603746	0.0113881	0.941412	1.01145
916	PRS		-0.0353844	0.0264808	0.965234	0.181474	logistic	62316	1471	60845			0		FALSE	FALSE	Contusion	injuries & poisonings	-0.0872858	0.016517	0.916415	1.01665
738	PRS		-0.0379012	0.0283757	0.962808	0.181651	logistic	58339	1284	57055			0		FALSE	FALSE	Other acquired musculoskeletal deformity	musculoskeletal	-0.0935166	0.0177143	0.910723	1.01787
592.13	PRS		-0.0910426	0.0681994	0.912979	0.181893	logistic	48594	215	48379			0		FALSE	FALSE	Chronic interstitial cystitis	genitourinary	-0.224711	0.0426257	0.798747	1.04355
980	PRS		0.0305759	0.0229577	1.03105	0.182915	logistic	64060	1985	62075			0		FALSE	FALSE	Encounter for long-term (current) use of antibiotics	infectious diseases	-0.0144204	0.0755722	0.985683	1.0785
681.6	PRS		-0.0726564	0.0546281	0.92992	0.183512	logistic	54746	338	54408			0		FALSE	FALSE	Cellulitis and abscess of foot, toe	dermatologic	-0.179725	0.0344126	0.8355	1.03501
743.2	PRS		-0.0445576	0.0336717	0.95642	0.185736	logistic	55487	899	54588			0		FALSE	FALSE	Pathologic fracture	musculoskeletal	-0.110553	0.0214376	0.895339	1.02167
303	PRS		-0.0627377	0.047494	0.93919	0.186514	logistic	39118	450	38668			0		FALSE	FALSE	Psychogenic and somatoform disorders	mental disorders	-0.155824	0.0303488	0.85571	1.03081
562.1	PRS		0.0244554	0.018539	1.02476	0.187126	logistic	46782	3388	43394			0		FALSE	FALSE	Diverticulosis	digestive	-0.0118804	0.0607912	0.98819	1.06268
748	PRS		0.0785641	0.0596036	1.08173	0.187467	logistic	65189	290	64899			0		FALSE	FALSE	Anomalies of respiratory system, congenital	congenital anomalies	-0.0382569	0.195385	0.962466	1.21578
301	PRS		-0.0688568	0.0522663	0.93346	0.187697	logistic	39039	371	38668			0		FALSE	FALSE	Personality disorders	mental disorders	-0.171297	0.0335832	0.842571	1.03415
754	PRS		0.0978348	0.074529	1.10278	0.189281	logistic	63968	184	63784			0		FALSE	FALSE	Congenital musculoskeletal deformities of spine	congenital anomalies	-0.0482393	0.243909	0.952906	1.27623
772	PRS		-0.0657299	0.0500947	0.936384	0.189482	logistic	56748	403	56345			0		FALSE	FALSE	Symptoms of the muscles	symptoms	-0.163914	0.0324539	0.848815	1.03299
287.31	PRS		0.0730756	0.0557175	1.07581	0.189676	logistic	50601	330	50271			0		FALSE	FALSE	Primary thrombocytopenia	hematopoietic	-0.0361287	0.18228	0.964516	1.19995
809	PRS		-0.0250013	0.0191315	0.975309	0.191274	logistic	56307	2917	53390			0		FALSE	FALSE	Fracture of unspecified bones	injuries & poisonings	-0.0624983	0.0124956	0.939415	1.01257
253	PRS		-0.0456808	0.0349963	0.955347	0.191789	logistic	57166	832	56334			0		FALSE	FALSE	Disorders of the pituitary gland and its hypothalamic control	endocrine/metabolic	-0.114272	0.0229106	0.892015	1.02318
760	PRS		-0.0138854	0.0106606	0.986211	0.192748	logistic	59512	11395	48117			0		FALSE	FALSE	Back pain	symptoms	-0.0347797	0.00700903	0.965818	1.00703
795	PRS		0.102372	0.0794434	1.10779	0.197534	logistic	64852	162	64690			0		FALSE	FALSE	Other and nonspecific abnormal cytological, histological and immunological findings	symptoms	-0.0533347	0.258078	0.948063	1.29444
447	PRS		0.0373896	0.0290495	1.0381	0.19806	logistic	54883	1256	53627			0		FALSE	FALSE	Other disorders of arteries and arterioles	circulatory system	-0.0195465	0.0943256	0.980643	1.09892
244.2	PRS		-0.0420253	0.0328502	0.958845	0.20079	logistic	52854	949	51905			0		FALSE	FALSE	Acquired hypothyroidism	endocrine/metabolic	-0.10641	0.0223598	0.899056	1.02261
567	PRS		0.0386975	0.0302744	1.03946	0.201169	logistic	55383	1129	54254			0		FALSE	FALSE	Peritonitis and retroperitoneal infections	digestive	-0.0206391	0.0980342	0.979572	1.103
364	PRS		0.0633715	0.0495955	1.06542	0.201332	logistic	60091	418	59673			0		FALSE	FALSE	Corneal opacity and other disorders of cornea	sense organs	-0.033834	0.160577	0.966732	1.17419
741.4	PRS		0.0355144	0.0278118	1.03615	0.201619	logistic	55883	1346	54537			0		FALSE	FALSE	Joint effusions	musculoskeletal	-0.0189958	0.0900245	0.981184	1.0942
250.3	PRS		-0.0235596	0.0184601	0.976716	0.201868	logistic	49565	3245	46320			0		FALSE	FALSE	Insulin pump user	endocrine/metabolic	-0.0597407	0.0126215	0.942009	1.0127
346	PRS		0.108981	0.0854671	1.11514	0.202267	logistic	49879	140	49739			0		FALSE	FALSE	Abnormal findings on study of brain and/or nervous system	neurological	-0.0585316	0.276493	0.943148	1.3185
701.2	PRS		0.0386294	0.0303194	1.03939	0.202634	logistic	59839	1128	58711			0		FALSE	FALSE	Scar conditions and fibrosis of skin	dermatologic	-0.0207955	0.0980543	0.979419	1.10302
296.22	PRS		-0.0174217	0.0136855	0.982729	0.203017	logistic	44996	6328	38668			0		FALSE	FALSE	Major depressive disorder	mental disorders	-0.0442448	0.0094014	0.95672	1.00945
798.1	PRS		-0.0452688	0.0356529	0.955741	0.204188	logistic	39621	816	38805			0		FALSE	FALSE	Chronic fatigue syndrome	symptoms	-0.115147	0.0246095	0.891235	1.02491
496.21	PRS		-0.0376718	0.0296788	0.963029	0.204328	logistic	51743	1190	50553			0		FALSE	FALSE	Obstructive chronic bronchitis	respiratory	-0.0958411	0.0204975	0.908608	1.02071
241	PRS		-0.028508	0.0225338	0.971895	0.205828	logistic	54036	2131	51905			0		FALSE	FALSE	Nontoxic nodular goiter	endocrine/metabolic	-0.0726734	0.0156574	0.929904	1.01578
531.3	PRS		-0.0791647	0.0625838	0.923888	0.205893	logistic	62737	256	62481			0		FALSE	FALSE	Duodenal ulcer	digestive	-0.201827	0.0434972	0.817237	1.04446
521	PRS		-0.0332604	0.026307	0.967287	0.206116	logistic	61898	1490	60408			0		FALSE	FALSE	Diseases of hard tissues of teeth	digestive	-0.0848211	0.0183004	0.918677	1.01847
344	PRS		0.0514747	0.0407351	1.05282	0.206357	logistic	50358	619	49739			0		FALSE	FALSE	Other paralytic syndromes	neurological	-0.0283645	0.131314	0.972034	1.14033
378.5	PRS		-0.0977963	0.0774006	0.906834	0.206406	logistic	57063	166	56897			0		FALSE	FALSE	Paralytic strabismus	sense organs	-0.249499	0.053906	0.779191	1.05539
440.22	PRS		-0.0547756	0.0435147	0.946698	0.208108	logistic	54174	547	53627			0		FALSE	FALSE	Atherosclerosis of native arteries of the extremities with intermittent claudication	circulatory system	-0.140063	0.0305116	0.869304	1.03098
426.21	PRS		-0.0817842	0.0651132	0.921471	0.209105	logistic	39936	243	39693			0		FALSE	FALSE	First degree AV block	circulatory system	-0.209404	0.0458353	0.811068	1.0469
790.6	PRS		-0.0211322	0.0168273	0.97909	0.20918	logistic	60363	3814	56549			0		FALSE	FALSE	Other abnormal blood chemistry	symptoms	-0.0541132	0.0118488	0.947325	1.01192
149.5	PRS		0.0540117	0.0430619	1.0555	0.20974	logistic	64577	556	64021			0		FALSE	FALSE	Hx of malignant neoplasm of oral cavity and pharynx	neoplasms	-0.030388	0.138412	0.970069	1.14845
41.12	PRS		0.0393643	0.0314691	1.04015	0.210976	logistic	55126	1040	54086			0		FALSE	FALSE	Methicillin resistant Staphylococcus aureus	infectious diseases	-0.022314	0.101043	0.977933	1.10632
477	PRS		-0.0447748	0.0358066	0.956213	0.211131	logistic	45592	799	44793			0		FALSE	FALSE	Epistaxis or throat hemorrhage	respiratory	-0.114954	0.0254048	0.891407	1.02573
350.1	PRS		0.0302219	0.0241763	1.03068	0.211277	logistic	58312	1779	56533			0		FALSE	FALSE	Abnormal involuntary movements	neurological	-0.0171628	0.0776066	0.982984	1.0807
295.1	PRS		0.0769234	0.0615528	1.07996	0.211404	logistic	38939	271	38668			0		FALSE	FALSE	Schizophrenia	mental disorders	-0.0437179	0.197565	0.957224	1.21843
714.1	PRS		0.03073	0.0246439	1.03121	0.212412	logistic	57597	1738	55859			0		FALSE	FALSE	Rheumatoid arthritis	musculoskeletal	-0.0175712	0.0790312	0.982582	1.08224
340	PRS		-0.0220622	0.0177235	0.978179	0.213205	logistic	60751	3452	57299			0		FALSE	FALSE	Migraine	neurological	-0.0567995	0.0126752	0.944783	1.01276
443	PRS		-0.0248279	0.0199483	0.975478	0.213274	logistic	56421	2794	53627			0		FALSE	FALSE	Peripheral vascular disease	circulatory system	-0.0639259	0.0142701	0.938074	1.01437
789	PRS		-0.0132596	0.0106731	0.986828	0.214114	logistic	58680	10840	47840			0		FALSE	FALSE	Nausea and vomiting	symptoms	-0.0341785	0.00765938	0.966399	1.00769
509	PRS		-0.0156329	0.0126662	0.984489	0.217121	logistic	53035	7598	45437			0		FALSE	FALSE	Respiratory failure, insufficiency, arrest	respiratory	-0.0404583	0.00919246	0.960349	1.00923
379.4	PRS		-0.119438	0.0972831	0.887419	0.219545	logistic	57002	105	56897			0		FALSE	FALSE	Anomalies of pupillary function	sense organs	-0.31011	0.0712331	0.733367	1.07383
512.2	PRS		0.0426103	0.0347678	1.04353	0.220362	logistic	34091	867	33224			0		FALSE	FALSE	Painful respiration	respiratory	-0.0255334	0.110754	0.97479	1.11712
574.1	PRS		-0.0287833	0.0234892	0.971627	0.22043	logistic	61571	1884	59687			0		FALSE	FALSE	Cholelithiasis	digestive	-0.0748214	0.0172547	0.927909	1.0174
507	PRS		-0.0162121	0.0132326	0.983919	0.220515	logistic	52394	6957	45437			0		FALSE	FALSE	Pleurisy; pleural effusion	respiratory	-0.0421475	0.00972336	0.958728	1.00977
520.2	PRS		-0.0700433	0.0572367	0.932353	0.221047	logistic	60715	307	60408			0		FALSE	FALSE	Disturbances in tooth eruption	digestive	-0.182225	0.0421386	0.833414	1.04304
38.1	PRS		0.0432171	0.0353258	1.04416	0.221184	logistic	54911	825	54086			0		FALSE	FALSE	Gram negative septicemia	infectious diseases	-0.0260202	0.112454	0.974315	1.11902
359	PRS		-0.0366202	0.0299472	0.964042	0.221395	logistic	59621	1155	58466			0		FALSE	FALSE	Muscular dystrophies and other myopathies	neurological	-0.0953157	0.0220752	0.909086	1.02232
159	PRS		0.0403523	0.0330095	1.04118	0.22154	logistic	58617	949	57668			0		FALSE	FALSE	Malignant neoplasm of other and ill-defined sites within the digestive organs and peritoneum	neoplasms	-0.0243452	0.10505	0.975949	1.11077
539	PRS		-0.0378774	0.0310353	0.962831	0.22229	logistic	65985	1058	64927			0		FALSE	FALSE	Bariatric surgery	digestive	-0.0987055	0.0229507	0.906009	1.02322
428.1	PRS		-0.0177382	0.014547	0.982418	0.222703	logistic	57664	5610	52054			0		FALSE	FALSE	Congestive heart failure (CHF) NOS	circulatory system	-0.0462499	0.0107734	0.954803	1.01083
355.1	PRS		-0.0336862	0.0276326	0.966875	0.222816	logistic	58222	1357	56865			0		FALSE	FALSE	Chronic pain syndrome	neurological	-0.087845	0.0204727	0.915903	1.02068
323	PRS		-0.0868391	0.0714529	0.916825	0.224239	logistic	65082	196	64886			0		FALSE	FALSE	Encephalitis	neurological	-0.226884	0.0532061	0.797013	1.05465
454	PRS		-0.0406623	0.0334875	0.960153	0.224651	logistic	48284	915	47369			0		FALSE	FALSE	Varicose veins	circulatory system	-0.106297	0.024972	0.899158	1.02529
771.2	PRS		0.0962618	0.0795533	1.10105	0.226267	logistic	57321	162	57159			0		FALSE	FALSE	Cramp of limb	symptoms	-0.0596597	0.252183	0.942085	1.28683
270.32	PRS		0.0610728	0.0504863	1.06298	0.226397	logistic	62284	403	61881			0		FALSE	FALSE	Paraproteinemia	endocrine/metabolic	-0.0378784	0.160024	0.96283	1.17354
516.1	PRS		0.0460356	0.0381027	1.04711	0.226971	logistic	65190	707	64483			0		FALSE	FALSE	Hemoptysis	respiratory	-0.0286443	0.120716	0.971762	1.1283
575.2	PRS		-0.0536809	0.0445433	0.947735	0.228149	logistic	60195	508	59687			0		FALSE	FALSE	Obstruction of bile duct	digestive	-0.140984	0.0336223	0.868503	1.03419
149.2	PRS		0.121409	0.100786	1.12909	0.228349	logistic	64122	101	64021			0		FALSE	FALSE	Cancer of nasopharynx	neoplasms	-0.0761275	0.318945	0.926698	1.37568
961.1	PRS		-0.0371715	0.0308635	0.963511	0.228442	logistic	50188	1084	49104			0		FALSE	FALSE	Poisoning/allergy of sulfonamides	injuries & poisonings	-0.097663	0.0233199	0.906955	1.02359
394.2	PRS		0.0616788	0.0512439	1.06362	0.228732	logistic	53363	387	52976			0		FALSE	FALSE	Mitral valve disease	circulatory system	-0.0387573	0.162115	0.961984	1.176
473.1	PRS		-0.0884137	0.0736556	0.915382	0.229997	logistic	44978	185	44793			0		FALSE	FALSE	Chronic laryngitis	respiratory	-0.232776	0.0559486	0.792331	1.05754
522	PRS		0.0918489	0.0765417	1.0962	0.230145	logistic	60583	175	60408			0		FALSE	FALSE	Diseases of pulp and periapical tissues	digestive	-0.0581702	0.241868	0.943489	1.27363
276.13	PRS		0.0222434	0.0185416	1.02249	0.230277	logistic	46099	3274	42825			0		FALSE	FALSE	Hyperpotassemia	endocrine/metabolic	-0.0140975	0.0585843	0.986001	1.06033
360.2	PRS		-0.117986	0.0985025	0.888709	0.230996	logistic	59776	103	59673			0		FALSE	FALSE	Progressive myopia	sense organs	-0.311047	0.0750755	0.732679	1.07797
382	PRS		0.0383394	0.0321034	1.03908	0.232381	logistic	58150	1002	57148			0		FALSE	FALSE	Otalgia	sense organs	-0.0245821	0.101261	0.975718	1.10657
367	PRS		-0.0222081	0.0186159	0.978037	0.232884	logistic	63405	3068	60337			0		FALSE	FALSE	Disorders of refraction and accommodation; blindness and low vision	sense organs	-0.0586945	0.0142784	0.942995	1.01438
350.2	PRS		-0.0209964	0.0176155	0.979222	0.233288	logistic	60007	3474	56533			0		FALSE	FALSE	Abnormality of gait	neurological	-0.0555221	0.0135292	0.945991	1.01362
701.4	PRS		0.0836592	0.0702721	1.08726	0.233848	logistic	58920	209	58711			0		FALSE	FALSE	Keloid scar	dermatologic	-0.0540716	0.22139	0.947364	1.24781
710	PRS		0.0326321	0.0274279	1.03317	0.234149	logistic	55845	1382	54463			0		FALSE	FALSE	Osteomyelitis, periostitis, and other infections involving bone	musculoskeletal	-0.0211257	0.0863899	0.979096	1.09023
389.2	PRS		-0.0422592	0.0355897	0.958621	0.23507	logistic	58289	809	57480			0		FALSE	FALSE	Conductive hearing loss	sense organs	-0.112014	0.0274953	0.894032	1.02788
385.3	PRS		0.0932197	0.0785723	1.0977	0.235457	logistic	57314	166	57148			0		FALSE	FALSE	Cholesteatoma	sense organs	-0.0607792	0.247219	0.941031	1.28046
565.1	PRS		0.0882066	0.0747518	1.09221	0.238003	logistic	54438	184	54254			0		FALSE	FALSE	Anal and rectal polyp	digestive	-0.0583043	0.234718	0.943363	1.26455
509.1	PRS		-0.0173879	0.0148162	0.982762	0.240568	logistic	50671	5234	45437			0		FALSE	FALSE	Respiratory failure	respiratory	-0.0464272	0.0116514	0.954634	1.01172
433.31	PRS		-0.0233237	0.0199065	0.976946	0.241334	logistic	57815	2782	55033			0		FALSE	FALSE	Transient cerebral ischemia	circulatory system	-0.0623398	0.0156924	0.939564	1.01582
151	PRS		0.0517257	0.0443675	1.05309	0.243677	logistic	58193	525	57668			0		FALSE	FALSE	Cancer of stomach	neoplasms	-0.035233	0.138684	0.96538	1.14876
303.3	PRS		-0.106434	0.0914358	0.899035	0.244413	logistic	38788	120	38668			0		FALSE	FALSE	Psychogenic disorder	mental disorders	-0.285644	0.0727772	0.75153	1.07549
532	PRS		-0.0165912	0.0142578	0.983546	0.244564	logistic	45455	5828	39627			0		FALSE	FALSE	Dysphagia	digestive	-0.0445361	0.0113537	0.956441	1.01142
737.1	PRS		0.0714928	0.0616869	1.07411	0.246471	logistic	57324	269	57055			0		FALSE	FALSE	Kyphosis (acquired)	musculoskeletal	-0.0494113	0.192397	0.95179	1.21215
772.3	PRS		-0.0204287	0.0176604	0.979779	0.247374	logistic	59783	3438	56345			0		FALSE	FALSE	Muscle weakness	symptoms	-0.0550425	0.0141851	0.946445	1.01429
480.3	PRS		0.0870962	0.0753855	1.091	0.247949	logistic	50080	180	49900			0		FALSE	FALSE	Pneumonia due to fungus (mycoses)	respiratory	-0.0606566	0.234849	0.941146	1.26472
217	PRS		-0.0586787	0.0508643	0.94301	0.248651	logistic	58756	389	58367			0		FALSE	FALSE	Vascular hamartomas and non-neoplastic nevi	neoplasms	-0.158371	0.0410136	0.853533	1.04187
763	PRS		-0.0242655	0.0210403	0.976027	0.248793	logistic	60259	2411	57848			0		FALSE	FALSE	Thoracic or lumbosacral neuritis or radiculitis, unspecified	symptoms	-0.0655038	0.0169728	0.936595	1.01712
204.22	PRS		-0.0664848	0.057701	0.935677	0.249227	logistic	63193	302	62891			0		FALSE	FALSE	Myeloid leukemia, chronic	neoplasms	-0.179577	0.046607	0.835624	1.04771
362.8	PRS		-0.115015	0.100014	0.891353	0.250148	logistic	59301	100	59201			0		FALSE	FALSE	Retinal hemorrhage/ischemia	sense organs	-0.311039	0.0810087	0.732686	1.08438
315.2	PRS		-0.0485582	0.0422809	0.952602	0.250776	logistic	61395	617	60778			0		FALSE	FALSE	Speech and language disorder	mental disorders	-0.131427	0.0343108	0.876843	1.03491
374	PRS		-0.0299513	0.0260844	0.970493	0.250866	logistic	58392	1543	56849			0		FALSE	FALSE	Other disorders of eyelids	sense organs	-0.0810758	0.0211731	0.922124	1.0214
260	PRS		-0.0173411	0.0151104	0.982808	0.251125	logistic	50882	4922	45960			0		FALSE	FALSE	Protein-calorie malnutrition	endocrine/metabolic	-0.046957	0.0122749	0.954128	1.01235
201	PRS		-0.100448	0.0876135	0.904432	0.25159	logistic	63021	130	62891			0		FALSE	FALSE	Hodgkin's disease	neoplasms	-0.272168	0.0712709	0.761726	1.07387
728	PRS		0.0832593	0.0726347	1.08682	0.251682	logistic	49679	194	49485			0		FALSE	FALSE	Disorders of muscle, ligament, and fascia	musculoskeletal	-0.0591021	0.225621	0.942611	1.2531
994.1	PRS		-0.0373755	0.0326422	0.963314	0.252207	logistic	60679	955	59724			0		FALSE	FALSE	Systemic inflammatory response syndrome (SIRS)	injuries & poisonings	-0.101353	0.0266021	0.903614	1.02696
574.3	PRS		-0.0501773	0.0439689	0.951061	0.253787	logistic	60210	523	59687			0		FALSE	FALSE	Cholecystitis without cholelithiasis	digestive	-0.136355	0.0360002	0.872533	1.03666
800.3	PRS		-0.0410704	0.03605	0.959762	0.254594	logistic	54177	787	53390			0		FALSE	FALSE	Fracture of tibia and fibula	injuries & poisonings	-0.111727	0.0295864	0.894288	1.03003
170.2	PRS		-0.0464957	0.0408705	0.954569	0.255273	logistic	65200	605	64595			0		FALSE	FALSE	Cancer of connective tissue	neoplasms	-0.126601	0.0336091	0.881086	1.03418
556	PRS		-0.0592563	0.0523627	0.942465	0.257781	logistic	43764	370	43394			0		FALSE	FALSE	Ulceration of the lower GI tract	digestive	-0.161885	0.0433726	0.850539	1.04433
562	PRS		0.019778	0.0174863	1.01997	0.258033	logistic	47254	3860	43394			0		FALSE	FALSE	Diverticulosis and diverticulitis	digestive	-0.0144946	0.0540505	0.98561	1.05554
110.13	PRS		0.0765404	0.0677616	1.07955	0.258664	logistic	56576	225	56351			0		FALSE	FALSE	Dermatophytosis of the body	infectious diseases	-0.05627	0.209351	0.945284	1.23288
112	PRS		0.0244618	0.021679	1.02476	0.259166	logistic	58590	2239	56351			0		FALSE	FALSE	Candidiasis	infectious diseases	-0.0180282	0.0669517	0.982133	1.06924
850	PRS		0.0381765	0.0339353	1.03891	0.260598	logistic	57326	893	56433			0		FALSE	FALSE	Hemorrhage or hematoma complicating a procedure	injuries & poisonings	-0.0283354	0.104688	0.972062	1.11036
749	PRS		-0.0544322	0.0483939	0.947023	0.260685	logistic	65338	439	64899			0		FALSE	FALSE	Congenital anomalies of face and neck	congenital anomalies	-0.149282	0.040418	0.861326	1.04125
550.6	PRS		-0.0363691	0.0323601	0.964284	0.261061	logistic	58028	977	57051			0		FALSE	FALSE	Incisional hernia	digestive	-0.0997938	0.0270556	0.905024	1.02742
411.2	PRS		-0.0196388	0.0174771	0.980553	0.261146	logistic	52628	4077	48551			0		FALSE	FALSE	Myocardial infarction	circulatory system	-0.0538933	0.0146157	0.947533	1.01472
443.9	PRS		-0.0260585	0.0232042	0.974278	0.261433	logistic	55691	2064	53627			0		FALSE	FALSE	Peripheral vascular disease, unspecified	circulatory system	-0.0715379	0.0194209	0.930961	1.01961
701.3	PRS		0.085564	0.076416	1.08933	0.262836	logistic	58886	175	58711			0		FALSE	FALSE	Circumscribed scleroderma	dermatologic	-0.0642087	0.235337	0.937809	1.26533
711.1	PRS		-0.0628331	0.0562664	0.9391	0.264119	logistic	54780	317	54463			0		FALSE	FALSE	Pyogenic arthritis	musculoskeletal	-0.173113	0.0474469	0.841042	1.04859
241.1	PRS		-0.0345597	0.0310131	0.966031	0.265126	logistic	52987	1082	51905			0		FALSE	FALSE	Nontoxic uninodular goiter	endocrine/metabolic	-0.0953443	0.026225	0.90906	1.02657
346.2	PRS		0.109384	0.0981661	1.11559	0.265161	logistic	49845	106	49739			0		FALSE	FALSE	Nonspecific abnormal results of function study of brain and central nervous system	neurological	-0.0830178	0.301786	0.920335	1.35227
198.5	PRS		-0.0355426	0.0319194	0.965082	0.265489	logistic	48581	1015	47566			0		FALSE	FALSE	Secondary malignancy of brain/spine	neoplasms	-0.0981035	0.0270182	0.906555	1.02739
574.11	PRS		-0.0956028	0.0859862	0.908825	0.266207	logistic	59822	135	59687			0		FALSE	FALSE	Cholelithiasis with acute cholecystitis	digestive	-0.264133	0.072927	0.767872	1.07565
415.1	PRS		0.0289763	0.0260653	1.0294	0.266276	logistic	55345	1542	53803			0		FALSE	FALSE	Acute pulmonary heart disease	circulatory system	-0.0221107	0.0800633	0.978132	1.08336
286.8	PRS		-0.0473008	0.0425775	0.9538	0.266597	logistic	50828	557	50271			0		FALSE	FALSE	Hypercoagulable state	hematopoietic	-0.130751	0.0361496	0.877436	1.03681
440	PRS		-0.0245345	0.0220943	0.975764	0.266806	logistic	55939	2312	53627			0		FALSE	FALSE	Atherosclerosis	circulatory system	-0.0678385	0.0187695	0.934411	1.01895
707.2	PRS		-0.036336	0.0327346	0.964316	0.266991	logistic	63520	958	62562			0		FALSE	FALSE	Chronic ulcer of leg or foot	dermatologic	-0.100495	0.0278226	0.90439	1.02821
295.3	PRS		-0.0492391	0.0444077	0.951953	0.267517	logistic	39184	516	38668			0		FALSE	FALSE	Psychosis	mental disorders	-0.136277	0.0377983	0.872601	1.03852
528.11	PRS		-0.0863871	0.0779454	0.917239	0.267731	logistic	61558	165	61393			0		FALSE	FALSE	Stomatitis and mucositis (ulcerative)	digestive	-0.239157	0.0663831	0.787291	1.06864
427.41	PRS		-0.0700488	0.0634386	0.932348	0.269507	logistic	39948	255	39693			0		FALSE	FALSE	Ventricular fibrillation and flutter	circulatory system	-0.194386	0.0542886	0.82334	1.05579
197	PRS		-0.0135695	0.0122948	0.986522	0.269734	logistic	55735	8169	47566			0		FALSE	FALSE	Chemotherapy	neoplasms	-0.0376669	0.0105279	0.963034	1.01058
365	PRS		-0.0266348	0.0241455	0.973717	0.269986	logistic	61499	1826	59673			0		FALSE	FALSE	Glaucoma	sense organs	-0.0739591	0.0206895	0.92871	1.02091
528.1	PRS		0.0407707	0.0370092	1.04161	0.270619	logistic	62143	750	61393			0		FALSE	FALSE	Stomatitis and mucositis	digestive	-0.0317659	0.113307	0.968733	1.11998
452.2	PRS		-0.0247843	0.0225102	0.97552	0.270886	logistic	49448	2079	47369			0		FALSE	FALSE	Deep vein thrombosis [DVT]	circulatory system	-0.0689035	0.0193349	0.933417	1.01952
149.9	PRS		0.0884413	0.080421	1.09247	0.27145	logistic	64179	158	64021			0		FALSE	FALSE	Cancer of of nasal cavities	neoplasms	-0.0691809	0.246064	0.933158	1.27898
577	PRS		0.0282428	0.0257614	1.02865	0.272937	logistic	65230	1563	63667			0		FALSE	FALSE	Diseases of pancreas	digestive	-0.0222485	0.0787342	0.977997	1.08192
286.9	PRS		-0.0399463	0.0366867	0.960841	0.276221	logistic	51032	761	50271			0		FALSE	FALSE	Abnormal coagulation profile	hematopoietic	-0.111851	0.0319584	0.894178	1.03247
742.2	PRS		0.109668	0.100724	1.11591	0.276243	logistic	54638	101	54537			0		FALSE	FALSE	Pathological, developmental or recurrent dislocation	musculoskeletal	-0.0877475	0.307084	0.915992	1.35946
395	PRS		0.0153624	0.0141095	1.01548	0.276244	logistic	58953	5977	52976			0		FALSE	FALSE	Heart valve disorders	circulatory system	-0.0122918	0.0430165	0.987783	1.04396
281.1	PRS		-0.0383837	0.0352576	0.962344	0.276301	logistic	43193	838	42355			0		FALSE	FALSE	Megaloblastic anemia	hematopoietic	-0.107487	0.0307199	0.898088	1.0312
519.1	PRS		0.089832	0.0825158	1.09399	0.276302	logistic	59147	150	58997			0		FALSE	FALSE	Tracheostomy complications	respiratory	-0.0718961	0.25156	0.930628	1.28603
370.1	PRS		0.0862962	0.079535	1.09013	0.277918	logistic	57011	162	56849			0		FALSE	FALSE	Corneal ulcer	sense organs	-0.0695896	0.242182	0.932777	1.27403
530.12	PRS		0.0958282	0.0883867	1.10057	0.278279	logistic	39759	132	39627			0		FALSE	FALSE	Ulcer of esophagus	digestive	-0.0774065	0.269063	0.925514	1.30874
573.5	PRS		-0.0402932	0.0372133	0.960508	0.278914	logistic	50086	734	49352			0		FALSE	FALSE	Jaundice (not of newborn)	digestive	-0.11323	0.0326436	0.892945	1.03318
686.2	PRS		-0.0981077	0.0907135	0.906551	0.27947	logistic	54530	122	54408			0		FALSE	FALSE	Impetigo	dermatologic	-0.275903	0.0796876	0.758887	1.08295
962	PRS		0.0718746	0.0665589	1.07452	0.280203	logistic	49333	229	49104			0		FALSE	FALSE	Poisoning by hormones and synthetic substitutes	injuries & poisonings	-0.0585785	0.202328	0.943104	1.22425
172.1	PRS		0.0282886	0.0262236	1.02869	0.2807	logistic	56905	1533	55372			0		FALSE	FALSE	Melanomas of skin, dx or hx	neoplasms	-0.0231086	0.0796859	0.977156	1.08295
696.42	PRS		-0.0546916	0.0507642	0.946777	0.281316	logistic	53486	391	53095			0		FALSE	FALSE	Psoriatic arthropathy	dermatologic	-0.154188	0.0448043	0.857111	1.04582
378.1	PRS		-0.0438319	0.0407755	0.957115	0.282393	logistic	57516	619	56897			0		FALSE	FALSE	Strabismus (not specified as paralytic)	sense organs	-0.12375	0.0360865	0.8836	1.03675
459.9	PRS		-0.0346788	0.0323304	0.965916	0.283434	logistic	54075	982	53093			0		FALSE	FALSE	Circulatory disease NEC	circulatory system	-0.0980451	0.0286876	0.906608	1.0291
496.1	PRS		-0.0291874	0.0272197	0.971234	0.28359	logistic	51976	1423	50553			0		FALSE	FALSE	Emphysema	respiratory	-0.082537	0.0241623	0.920777	1.02446
304	PRS		-0.0225665	0.0210549	0.977686	0.283814	logistic	41084	2416	38668			0		FALSE	FALSE	Adjustment reaction	mental disorders	-0.0638333	0.0187004	0.938161	1.01888
264.2	PRS		0.038337	0.0359804	1.03908	0.286651	logistic	46864	904	45960			0		FALSE	FALSE	Failure to thrive (childhood)	endocrine/metabolic	-0.0321833	0.108857	0.968329	1.115
840.2	PRS		-0.0484295	0.04548	0.952725	0.286943	logistic	58227	491	57736			0		FALSE	FALSE	Rotator cuff (capsule) sprain	injuries & poisonings	-0.137569	0.0407097	0.871475	1.04155
276.14	PRS		-0.015058	0.0141793	0.985055	0.28825	logistic	48627	5802	42825			0		FALSE	FALSE	Hypopotassemia	endocrine/metabolic	-0.042849	0.012733	0.958056	1.01281
656.4	PRS		0.0968601	0.0913699	1.10171	0.289105	logistic	64707	123	64584			0		FALSE	FALSE	Hemorrhage of fetus or newborn	pregnancy complications	-0.0822216	0.275942	0.921068	1.31777
521.1	PRS		-0.0282284	0.0266425	0.972166	0.28936	logistic	61861	1453	60408			0		FALSE	FALSE	Dental caries	digestive	-0.0804467	0.0239899	0.922704	1.02428
714	PRS		0.0217919	0.0205854	1.02203	0.289778	logistic	58370	2511	55859			0		FALSE	FALSE	Rheumatoid arthritis and other inflammatory polyarthropathies	musculoskeletal	-0.0185548	0.0621386	0.981616	1.06411
433.3	PRS		-0.0203263	0.0192033	0.979879	0.289836	logistic	58043	3010	55033			0		FALSE	FALSE	Cerebral ischemia	circulatory system	-0.0579641	0.0173114	0.943684	1.01746
726.4	PRS		-0.0727677	0.068862	0.929817	0.29064	logistic	49697	212	49485			0		FALSE	FALSE	Calcaneal spur; Exostosis NOS	musculoskeletal	-0.207735	0.0621993	0.812423	1.06417
530.9	PRS		0.0511742	0.0484658	1.05251	0.291021	logistic	40068	441	39627			0		FALSE	FALSE	Heartburn	digestive	-0.0438169	0.146165	0.957129	1.15739
509.8	PRS		-0.029068	0.0276232	0.97135	0.292659	logistic	46799	1362	45437			0		FALSE	FALSE	Dependence on respirator [Ventilator] or supplemental oxygen	respiratory	-0.0832085	0.0250724	0.920159	1.02539
277.5	PRS		-0.0706768	0.067196	0.931763	0.292891	logistic	62258	222	62036			0		FALSE	FALSE	Other disorders of lipoid metabolism	endocrine/metabolic	-0.202379	0.0610249	0.816786	1.06293
771.1	PRS		-0.0232484	0.0221393	0.97702	0.293674	logistic	59301	2142	57159			0		FALSE	FALSE	Swelling of limb	symptoms	-0.0666406	0.0201438	0.935531	1.02035
522.5	PRS		0.0835808	0.0797601	1.08717	0.294684	logistic	60569	161	60408			0		FALSE	FALSE	Periapical abscess	digestive	-0.0727462	0.239908	0.929837	1.27113
949	PRS		-0.028772	0.0275542	0.971638	0.296394	logistic	52849	1360	51489			0		FALSE	FALSE	Allergies, other	injuries & poisonings	-0.0827774	0.0252333	0.920556	1.02555
686	PRS		-0.0324465	0.0310973	0.968074	0.296769	logistic	55466	1058	54408			0		FALSE	FALSE	Other local infections of skin and subcutaneous tissue	dermatologic	-0.0933961	0.028503	0.910833	1.02891
386	PRS		-0.0295635	0.0283786	0.970869	0.297526	logistic	56753	1298	55455			0		FALSE	FALSE	Vertiginous syndromes and other disorders of vestibular system	sense organs	-0.0851846	0.0260575	0.918343	1.0264
573.7	PRS		-0.0232918	0.0224274	0.976977	0.299018	logistic	51438	2086	49352			0		FALSE	FALSE	Abnormal results of function study of liver	digestive	-0.0672486	0.0206651	0.934963	1.02088
509.2	PRS		0.0254655	0.0245333	1.02579	0.299272	logistic	47200	1763	45437			0		FALSE	FALSE	Respiratory insufficiency	respiratory	-0.0226189	0.0735499	0.977635	1.07632
110.1	PRS		-0.0231685	0.0223731	0.977098	0.30041	logistic	58481	2130	56351			0		FALSE	FALSE	Dermatophytosis	infectious diseases	-0.0670189	0.0206819	0.935178	1.0209
562.2	PRS		-0.0367269	0.0355195	0.963939	0.30114	logistic	44216	822	43394			0		FALSE	FALSE	Diverticulitis	digestive	-0.106344	0.0328901	0.899115	1.03344
540.1	PRS		-0.05662	0.0547697	0.944953	0.301237	logistic	65831	336	65495			0		FALSE	FALSE	Appendicitis	digestive	-0.163967	0.0507266	0.84877	1.05204
743.13	PRS		-0.0287132	0.0277879	0.971695	0.301464	logistic	55933	1345	54588			0		FALSE	FALSE	Other specified osteoporosis	musculoskeletal	-0.0831766	0.0257501	0.920189	1.02608
750.1	PRS		-0.0805694	0.0780885	0.922591	0.30218	logistic	62225	164	62061			0		FALSE	FALSE	Upper gastrointestinal congenital anomalies	congenital anomalies	-0.23362	0.0724813	0.791663	1.07517
362.1	PRS		0.100869	0.0980663	1.10613	0.303677	logistic	59307	106	59201			0		FALSE	FALSE	Retinopathy of prematurity	sense organs	-0.0913374	0.293075	0.91271	1.34054
696.4	PRS		-0.0321352	0.0312786	0.968376	0.304239	logistic	54142	1047	53095			0		FALSE	FALSE	Psoriasis	dermatologic	-0.0934402	0.0291698	0.910792	1.0296
690	PRS		-0.0373985	0.0364119	0.963292	0.304376	logistic	56324	772	55552			0		FALSE	FALSE	Erythematosquamous dermatosis	dermatologic	-0.108765	0.0339676	0.896942	1.03455
302	PRS		-0.0604443	0.0588778	0.941346	0.304606	logistic	38960	292	38668			0		FALSE	FALSE	Sexual and gender identity disorders	mental disorders	-0.175843	0.0549541	0.83875	1.05649
588	PRS		0.0276014	0.0268957	1.02799	0.304779	logistic	49940	1462	48478			0		FALSE	FALSE	Disorders resulting from impaired renal function	genitourinary	-0.0251132	0.0803161	0.9752	1.08363
79	PRS		0.0237013	0.023106	1.02398	0.305003	logistic	54374	2049	52325			0		FALSE	FALSE	Viral infection	infectious diseases	-0.0215856	0.0689882	0.978646	1.07142
337	PRS		0.0480278	0.0468433	1.0492	0.305227	logistic	50204	465	49739			0		FALSE	FALSE	Disorders of the autonomic nervous system	neurological	-0.0437833	0.139839	0.957161	1.15009
591	PRS		-0.0123994	0.012096	0.987677	0.305324	logistic	56852	8473	48379			0		FALSE	FALSE	Urinary tract infection	genitourinary	-0.0361072	0.0113084	0.964537	1.01137
930	PRS		-0.0349959	0.0341483	0.965609	0.305448	logistic	52370	881	51489			0		FALSE	FALSE	Allergic reaction to food	injuries & poisonings	-0.101925	0.0319335	0.903097	1.03245
415.11	PRS		0.0280687	0.027396	1.02847	0.305574	logistic	55192	1389	53803			0		FALSE	FALSE	Pulmonary embolism and infarction, acute	circulatory system	-0.0256265	0.0817639	0.974699	1.0852
418	PRS		-0.0102066	0.00997099	0.989845	0.306012	logistic	57709	14808	42901			0		FALSE	FALSE	Nonspecific chest pain	circulatory system	-0.0297493	0.00933622	0.970689	1.00938
912	PRS		0.0617333	0.0604227	1.06368	0.306928	logistic	64384	281	64103			0		FALSE	FALSE	Insect bite	injuries & poisonings	-0.0566931	0.18016	0.944884	1.19741
459.1	PRS		0.0652	0.0638247	1.06737	0.306995	logistic	53344	251	53093			0		FALSE	FALSE	Hemorrhage NOS	circulatory system	-0.0598942	0.190294	0.941864	1.20961
451	PRS		-0.048247	0.0472468	0.952898	0.307174	logistic	47821	452	47369			0		FALSE	FALSE	Phlebitis and thrombophlebitis	circulatory system	-0.140849	0.044355	0.86862	1.04535
214	PRS		-0.0435689	0.0426686	0.957367	0.307208	logistic	64741	558	64183			0		FALSE	FALSE	Lipoma	neoplasms	-0.127198	0.0400601	0.880559	1.04087
289.9	PRS		-0.078688	0.0772069	0.924328	0.308116	logistic	48404	169	48235			0		FALSE	FALSE	Abnormality of red blood cells	hematopoietic	-0.230011	0.0726347	0.794525	1.07534
300.4	PRS		-0.0313594	0.0307777	0.969127	0.30825	logistic	39758	1090	38668			0		FALSE	FALSE	Dysthymic disorder	mental disorders	-0.0916826	0.0289638	0.912395	1.02939
743.22	PRS		-0.0787061	0.0773874	0.924312	0.309134	logistic	54754	166	54588			0		FALSE	FALSE	Pathologic fracture of femur	musculoskeletal	-0.230383	0.0729703	0.79423	1.0757
960	PRS		-0.0203983	0.0201183	0.979808	0.310622	logistic	51732	2628	49104			0		FALSE	FALSE	Poisoning by antibiotics	injuries & poisonings	-0.0598294	0.0190328	0.941925	1.01922
110.12	PRS		-0.0584876	0.0576895	0.94319	0.310662	logistic	56657	306	56351			0		FALSE	FALSE	Althete's foot	infectious diseases	-0.171557	0.0545817	0.842352	1.0561
755.1	PRS		0.0815263	0.0805252	1.08494	0.311332	logistic	63941	157	63784			0		FALSE	FALSE	Congenital deformities of feet	congenital anomalies	-0.0763003	0.239353	0.926538	1.27043
523.31	PRS		-0.0759681	0.0750898	0.926846	0.311683	logistic	60587	179	60408			0		FALSE	FALSE	Acute periodontitis	digestive	-0.223141	0.0712052	0.800002	1.0738
965	PRS		-0.0335371	0.0332554	0.967019	0.313229	logistic	50027	923	49104			0		FALSE	FALSE	Poisoning by analgesics, antipyretics, and antirheumatics	injuries & poisonings	-0.0987166	0.0316423	0.905999	1.03215
733.8	PRS		0.0440587	0.0438078	1.04504	0.314547	logistic	52843	531	52312			0		FALSE	FALSE	Malunion and nonunion of fracture	musculoskeletal	-0.041803	0.129921	0.959059	1.13874
724	PRS		-0.0305555	0.0304099	0.969907	0.314999	logistic	53063	1116	51947			0		FALSE	FALSE	Other and unspecified disorders of back	musculoskeletal	-0.0901578	0.0290468	0.913787	1.02947
297.2	PRS		-0.0719307	0.0720394	0.930595	0.318041	logistic	38862	194	38668			0		FALSE	FALSE	Suicide or self-inflicted injury	mental disorders	-0.213125	0.069264	0.808055	1.07172
426.91	PRS		0.0240871	0.0241709	1.02438	0.318992	logistic	41692	1999	39693			0		FALSE	FALSE	Cardiac pacemaker in situ	circulatory system	-0.023287	0.0714612	0.976982	1.07408
483	PRS		0.0194189	0.0195736	1.01961	0.32115	logistic	52695	2795	49900			0		FALSE	FALSE	Acute bronchitis and bronchiolitis	respiratory	-0.0189447	0.0577825	0.981234	1.05948
315.3	PRS		-0.0464169	0.0468597	0.954644	0.321905	logistic	61241	463	60778			0		FALSE	FALSE	Mental retardation	mental disorders	-0.13826	0.0454264	0.870872	1.04647
480.11	PRS		0.0469493	0.0474103	1.04807	0.322039	logistic	50355	455	49900			0		FALSE	FALSE	Pneumococcal pneumonia	respiratory	-0.0459732	0.139872	0.955068	1.15013
480.5	PRS		0.0586607	0.0592623	1.06042	0.322248	logistic	50192	292	49900			0		FALSE	FALSE	Bronchopneumonia and lung abscess	respiratory	-0.0574912	0.174813	0.94413	1.19102
292.3	PRS		0.025152	0.0255285	1.02547	0.324501	logistic	53746	1633	52113			0		FALSE	FALSE	Memory loss	mental disorders	-0.0248829	0.0751869	0.975424	1.07809
690.1	PRS		-0.0360779	0.0366263	0.964565	0.324611	logistic	56315	763	55552			0		FALSE	FALSE	Seborrheic dermatitis	dermatologic	-0.107864	0.0357084	0.897749	1.03635
701	PRS		0.0190565	0.0193492	1.01924	0.324686	logistic	61564	2853	58711			0		FALSE	FALSE	Other hypertrophic and atrophic conditions of skin	dermatologic	-0.0188672	0.0569802	0.98131	1.05863
362.6	PRS		0.096951	0.0984753	1.10181	0.324859	logistic	59307	106	59201			0		FALSE	FALSE	Peripheral retinal degenerations	sense organs	-0.096057	0.289959	0.908412	1.33637
110	PRS		-0.0212601	0.0216082	0.978964	0.32517	logistic	58639	2288	56351			0		FALSE	FALSE	Dermatophytosis / Dermatomycosis	infectious diseases	-0.0636114	0.0210912	0.93837	1.02132
531	PRS		-0.0262774	0.026743	0.974065	0.325809	logistic	63924	1443	62481			0		FALSE	FALSE	Peptic ulcer (excl. esophageal)	digestive	-0.0786926	0.0261379	0.924324	1.02648
433.11	PRS		-0.0536237	0.0548046	0.947789	0.32785	logistic	55368	335	55033			0		FALSE	FALSE	Occlusion of cerebral arteries, with cerebral infarction	circulatory system	-0.161039	0.0537913	0.851259	1.05526
388	PRS		-0.0868325	0.0888421	0.916831	0.328381	logistic	57607	127	57480			0		FALSE	FALSE	Other disorders of ear	sense organs	-0.26096	0.087295	0.770312	1.09122
360	PRS		-0.0747869	0.076531	0.927941	0.328465	logistic	59845	172	59673			0		FALSE	FALSE	Disorders of the globe	sense organs	-0.224785	0.075211	0.798688	1.07811
250.14	PRS		-0.044122	0.0452937	0.956837	0.329992	logistic	46819	499	46320			0		FALSE	FALSE	Type 1 diabetes with neurological manifestations	endocrine/metabolic	-0.132896	0.0446521	0.875556	1.04566
259	PRS		-0.0436485	0.0448176	0.95729	0.330098	logistic	56838	504	56334			0		FALSE	FALSE	Other endocrine disorders	endocrine/metabolic	-0.131489	0.0441923	0.876789	1.04518
159.2	PRS		0.0608604	0.0625622	1.06275	0.330653	logistic	57929	261	57668			0		FALSE	FALSE	Malignant neoplasm of small intestine, including duodenum	neoplasms	-0.0617592	0.18348	0.940109	1.20139
735.1	PRS		-0.0610186	0.0627769	0.940806	0.331055	logistic	57311	256	57055			0		FALSE	FALSE	Flat foot	musculoskeletal	-0.184059	0.0620219	0.831887	1.06399
782	PRS		0.0618653	0.0638132	1.06382	0.332308	logistic	54150	251	53899			0		FALSE	FALSE	Symptoms involving skin and other integumentary tissue	symptoms	-0.0632062	0.186937	0.93875	1.20555
747.2	PRS		0.0645953	0.0667215	1.06673	0.332978	logistic	61278	229	61049			0		FALSE	FALSE	Congenital anomalies of peripheral vascular system	congenital anomalies	-0.0661764	0.195367	0.935966	1.21576
524.3	PRS		-0.0547859	0.0566376	0.946688	0.333391	logistic	60723	315	60408			0		FALSE	FALSE	Anomalies of tooth position/malocclusion	digestive	-0.165794	0.0562218	0.847221	1.05783
556.1	PRS		-0.0555071	0.0574555	0.946005	0.334	logistic	43701	307	43394			0		FALSE	FALSE	Ulceration of intestine	digestive	-0.168118	0.0571036	0.845254	1.05877
401	PRS		-0.00935952	0.00969797	0.990684	0.334494	logistic	60660	27086	33574			0		FALSE	FALSE	Hypertension	circulatory system	-0.0283672	0.00964814	0.972031	1.00969
721	PRS		0.0160343	0.016637	1.01616	0.335159	logistic	56075	4128	51947			0		FALSE	FALSE	Spondylosis and allied disorders	musculoskeletal	-0.0165736	0.0486423	0.983563	1.04984
444	PRS		-0.0428365	0.0445214	0.958068	0.335971	logistic	54139	512	53627			0		FALSE	FALSE	Arterial embolism and thrombosis	circulatory system	-0.130097	0.0444238	0.87801	1.04543
525.1	PRS		-0.0577929	0.0601805	0.943845	0.336891	logistic	60688	280	60408			0		FALSE	FALSE	Loss of teeth or edentulism	digestive	-0.175744	0.0601586	0.838832	1.062
369.2	PRS		-0.0707562	0.0736869	0.931689	0.33694	logistic	57034	185	56849			0		FALSE	FALSE	Eye infection, viral	sense organs	-0.21518	0.0736674	0.806396	1.07645
735.21	PRS		-0.0379834	0.0396179	0.962729	0.337689	logistic	57710	655	57055			0		FALSE	FALSE	Hammer toe (acquired)	musculoskeletal	-0.115633	0.0396663	0.890802	1.04046
724.8	PRS		0.0623763	0.0652163	1.06436	0.338843	logistic	52187	240	51947			0		FALSE	FALSE	Other symptoms referable to back	musculoskeletal	-0.0654453	0.190198	0.93665	1.20949
281.12	PRS		-0.0390905	0.0409405	0.961664	0.339673	logistic	42969	614	42355			0		FALSE	FALSE	Other vitamin B12 deficiency anemia	hematopoietic	-0.119332	0.0411514	0.887513	1.04201
465.4	PRS		0.0631206	0.066289	1.06516	0.340994	logistic	48215	233	47982			0		FALSE	FALSE	Acute laryngitis and tracheitis	respiratory	-0.0668034	0.193045	0.935379	1.21294
753	PRS		-0.0856773	0.0902778	0.91789	0.3426	logistic	64608	122	64486			0		FALSE	FALSE	Congenital anomalies of the eye	congenital anomalies	-0.262619	0.091264	0.769035	1.09556
374.3	PRS		-0.0433194	0.045656	0.957605	0.342711	logistic	57336	487	56849			0		FALSE	FALSE	Ptosis of eyelid	sense organs	-0.132804	0.0461648	0.875637	1.04725
368.2	PRS		-0.0392912	0.0414296	0.961471	0.342933	logistic	61175	590	60585			0		FALSE	FALSE	Diplopia and disorders of binocular vision	sense organs	-0.120492	0.0419093	0.886484	1.0428
722.1	PRS		0.027911	0.0294488	1.0283	0.343242	logistic	53144	1197	51947			0		FALSE	FALSE	Displacement of intervertebral disc	musculoskeletal	-0.0298077	0.0856296	0.970632	1.0894
695.9	PRS		0.0637971	0.0674807	1.06588	0.344449	logistic	55775	223	55552			0		FALSE	FALSE	Unspecified erythematous condition	dermatologic	-0.0684628	0.196057	0.933828	1.2166
540	PRS		-0.0496704	0.0525949	0.951543	0.344968	logistic	65860	365	65495			0		FALSE	FALSE	Appendiceal conditions	digestive	-0.152755	0.0534138	0.85834	1.05487
362.21	PRS		0.0633192	0.0671907	1.06537	0.345998	logistic	59435	234	59201			0		FALSE	FALSE	Macular degeneration, dry	sense organs	-0.0683721	0.195011	0.933913	1.21532
70.4	PRS		0.0511562	0.0544435	1.05249	0.347413	logistic	52670	345	52325			0		FALSE	FALSE	Chronic hepatitis	infectious diseases	-0.0555512	0.157863	0.945964	1.17101
472	PRS		0.022141	0.0235907	1.02239	0.347963	logistic	46696	1903	44793			0		FALSE	FALSE	Chronic pharyngitis and nasopharyngitis	respiratory	-0.0240959	0.0683778	0.976192	1.07077
550.4	PRS		-0.0398419	0.042457	0.960941	0.348035	logistic	57615	564	57051			0		FALSE	FALSE	Umbilical hernia	digestive	-0.123056	0.0433722	0.884214	1.04433
727.5	PRS		0.0782743	0.0841121	1.08142	0.352063	logistic	49629	144	49485			0		FALSE	FALSE	Rupture of synovium	musculoskeletal	-0.0865823	0.243131	0.91706	1.27524
364.51	PRS		0.0924665	0.0993812	1.09688	0.352152	logistic	59777	104	59673			0		FALSE	FALSE	Fuchs' dystrophy	sense organs	-0.102317	0.28725	0.902743	1.33276
204.4	PRS		0.0605498	0.0651527	1.06242	0.352707	logistic	63131	240	62891			0		FALSE	FALSE	Multiple myeloma	neoplasms	-0.0671472	0.188247	0.935058	1.20713
401.1	PRS		-0.00908474	0.00977587	0.990956	0.352732	logistic	60042	26468	33574			0		FALSE	FALSE	Essential hypertension	circulatory system	-0.0282451	0.0100756	0.97215	1.01013
801	PRS		-0.0234989	0.0253394	0.976775	0.353736	logistic	55013	1623	53390			0		FALSE	FALSE	Fracture of ankle and foot	injuries & poisonings	-0.0731633	0.0261654	0.929449	1.02651
480.13	PRS		0.067706	0.0730164	1.07005	0.353786	logistic	50092	192	49900			0		FALSE	FALSE	MRSA pneumonia	respiratory	-0.0754035	0.210816	0.927369	1.23468
751.22	PRS		0.0603099	0.0650696	1.06217	0.354003	logistic	62302	241	62061			0		FALSE	FALSE	Other specified congenital anomalies of kidney	congenital anomalies	-0.0672242	0.187844	0.934986	1.20665
589	PRS		-0.0648165	0.0701551	0.937239	0.355537	logistic	48682	204	48478			0		FALSE	FALSE	Abnormal results of function study of kidney	genitourinary	-0.202318	0.0726849	0.816835	1.07539
295	PRS		-0.0310759	0.0336439	0.969402	0.355657	logistic	39578	910	38668			0		FALSE	FALSE	Schizophrenia and other psychotic disorders	mental disorders	-0.0970167	0.0348649	0.907541	1.03548
704.2	PRS		-0.0717034	0.0777009	0.930807	0.356104	logistic	61012	167	60845			0		FALSE	FALSE	Hirsutism	dermatologic	-0.223994	0.0805874	0.79932	1.08392
580.31	PRS		-0.048913	0.0532889	0.952264	0.35868	logistic	48835	357	48478			0		FALSE	FALSE	Nephritis and nephropathy in diseases classified elsewhere	genitourinary	-0.153357	0.0555313	0.857823	1.0571
173	PRS		0.0158985	0.0173305	1.01603	0.358947	logistic	59079	3707	55372			0		FALSE	FALSE	Neoplasm of uncertain behavior of skin	neoplasms	-0.0180686	0.0498656	0.982094	1.05113
300.3	PRS		-0.0425933	0.0464326	0.958301	0.358977	logistic	39142	474	38668			0		FALSE	FALSE	Obsessive-compulsive disorders	mental disorders	-0.133599	0.0484129	0.87494	1.0496
276.5	PRS		-0.0125059	0.0136334	0.987572	0.358986	logistic	49087	6262	42825			0		FALSE	FALSE	Hypovolemia	endocrine/metabolic	-0.0392269	0.0142151	0.961533	1.01432
279	PRS		-0.0198031	0.0215896	0.980392	0.359011	logistic	61156	2248	58908			0		FALSE	FALSE	Disorders involving the immune mechanism	endocrine/metabolic	-0.0621179	0.0225118	0.939772	1.02277
496	PRS		-0.0134406	0.0146696	0.986649	0.359551	logistic	56006	5453	50553			0		FALSE	FALSE	Chronic airway obstruction	respiratory	-0.0421924	0.0153113	0.958685	1.01543
560	PRS		-0.0189785	0.0207267	0.9812	0.359848	logistic	45879	2485	43394			0		FALSE	FALSE	Intestinal obstruction without mention of hernia	digestive	-0.0596021	0.0216451	0.942139	1.02188
341	PRS		-0.0380625	0.0416795	0.962653	0.361128	logistic	50323	584	49739			0		FALSE	FALSE	Other demyelinating diseases of central nervous system	neurological	-0.119753	0.0436279	0.88714	1.04459
427.3	PRS		0.016751	0.0183441	1.01689	0.36116	logistic	43100	3407	39693			0		FALSE	FALSE	Other specified cardiac dysrhythmias	circulatory system	-0.0192027	0.0527048	0.98098	1.05412
338.2	PRS		-0.0132842	0.0145528	0.986804	0.361334	logistic	53949	5337	48612			0		FALSE	FALSE	Chronic pain	neurological	-0.0418072	0.0152388	0.959055	1.01536
327.1	PRS		-0.0439485	0.0482089	0.957003	0.361965	logistic	49489	436	49053			0		FALSE	FALSE	Hypersomnia	neurological	-0.138436	0.0505392	0.870719	1.05184
550.5	PRS		-0.0304027	0.0334019	0.970055	0.362713	logistic	57965	914	57051			0		FALSE	FALSE	Ventral hernia	digestive	-0.0958692	0.0350638	0.908583	1.03569
513.32	PRS		-0.0900884	0.0992039	0.91385	0.363818	logistic	61046	101	60945			0		FALSE	FALSE	Orthopnea	respiratory	-0.284525	0.104348	0.752372	1.10999
170	PRS		-0.0300882	0.0332725	0.97036	0.365839	logistic	65515	920	64595			0		FALSE	FALSE	Cancer of bone and connective tissue	neoplasms	-0.0953011	0.0351248	0.909099	1.03575
287.1	PRS		-0.0762291	0.0844274	0.926604	0.366582	logistic	50411	140	50271			0		FALSE	FALSE	Spontaneous ecchymoses	hematopoietic	-0.241704	0.0892456	0.785289	1.09335
964	PRS		0.0852898	0.0944821	1.08903	0.366681	logistic	49218	114	49104			0		FALSE	FALSE	Poisoning by agents primarily affecting blood constituents	injuries & poisonings	-0.0998917	0.270471	0.904935	1.31058
740.1	PRS		0.0127892	0.01417	1.01287	0.366765	logistic	56395	6256	50139			0		FALSE	FALSE	Osteoarthritis; localized	musculoskeletal	-0.0149836	0.0405619	0.985128	1.0414
440.1	PRS		-0.0529963	0.0587747	0.948384	0.367224	logistic	53924	297	53627			0		FALSE	FALSE	Atherosclerosis of renal artery	circulatory system	-0.168193	0.0622	0.845191	1.06418
451.2	PRS		-0.0610914	0.0680466	0.940737	0.369299	logistic	47585	216	47369			0		FALSE	FALSE	Phlebitis and thrombophlebitis of lower extremities	circulatory system	-0.19446	0.0722775	0.823279	1.07495
353.2	PRS		-0.0773275	0.0861449	0.925587	0.369375	logistic	57001	136	56865			0		FALSE	FALSE	Nerve root lesions	neurological	-0.246168	0.0915134	0.781791	1.09583
755	PRS		0.0423473	0.0471843	1.04326	0.369459	logistic	64246	462	63784			0		FALSE	FALSE	Congenital anomalies of limbs	congenital anomalies	-0.0501322	0.134827	0.951104	1.14434
240	PRS		-0.0457033	0.0513568	0.955325	0.373511	logistic	52291	386	51905			0		FALSE	FALSE	Simple and unspecified goiter	endocrine/metabolic	-0.146361	0.0549543	0.863846	1.05649
327.71	PRS		0.0273098	0.0306896	1.02769	0.373536	logistic	50156	1103	49053			0		FALSE	FALSE	Restless legs syndrome	neurological	-0.0328408	0.0874604	0.967693	1.0914
741.2	PRS		0.0231041	0.0261016	1.02337	0.37607	logistic	56075	1538	54537			0		FALSE	FALSE	Stiffness of joint	musculoskeletal	-0.0280541	0.0742623	0.972336	1.07709
229	PRS		0.070802	0.0799885	1.07337	0.376075	logistic	65530	160	65370			0		FALSE	FALSE	Benign neoplasm of unspecified sites	neoplasms	-0.0859727	0.227577	0.917619	1.25555
427.4	PRS		-0.0341611	0.0386014	0.966416	0.376172	logistic	40394	701	39693			0		FALSE	FALSE	Cardiac arrest and ventricular fibrillation	circulatory system	-0.109818	0.0414962	0.895997	1.04237
519.9	PRS		-0.0206713	0.0234688	0.979541	0.378426	logistic	60885	1888	58997			0		FALSE	FALSE	Symptoms involving respiratory system and other chest symptoms	respiratory	-0.0666692	0.0253266	0.935505	1.02565
479	PRS		0.0166552	0.0189794	1.01679	0.380191	logistic	47794	3001	44793			0		FALSE	FALSE	Other upper respiratory disease	respiratory	-0.0205436	0.0538541	0.979666	1.05533
54	PRS		0.0311196	0.0355244	1.03161	0.381027	logistic	53140	815	52325			0		FALSE	FALSE	Herpes simplex	infectious diseases	-0.038507	0.100746	0.962225	1.106
270	PRS		0.0284369	0.0324932	1.02885	0.381484	logistic	62854	973	61881			0		FALSE	FALSE	Disorders of protein plasma/amino-acid transport and metabolism	endocrine/metabolic	-0.0352486	0.0921224	0.965365	1.0965
705	PRS		-0.0540367	0.0618077	0.947397	0.381971	logistic	59264	263	59001			0		FALSE	FALSE	Disorders of sweat glands	dermatologic	-0.175178	0.0671042	0.839308	1.06941
851	PRS		-0.0350552	0.0401492	0.965552	0.382597	logistic	57061	628	56433			0		FALSE	FALSE	Complications of transplants and reattached limbs	injuries & poisonings	-0.113746	0.0436359	0.892484	1.0446
870.3	PRS		0.0489371	0.056154	1.05015	0.383492	logistic	58647	325	58322			0		FALSE	FALSE	Other open wound of head and face	injuries & poisonings	-0.0611227	0.158997	0.940708	1.17233
370	PRS		0.0308344	0.0354783	1.03131	0.384789	logistic	57671	822	56849			0		FALSE	FALSE	Keratitis	sense organs	-0.0387018	0.100371	0.962038	1.10558
426.2	PRS		-0.025224	0.0291026	0.975091	0.386092	logistic	40996	1303	39693			0		FALSE	FALSE	Atrioventricular [AV] block	circulatory system	-0.082264	0.031816	0.921029	1.03233
564.9	PRS		-0.0473891	0.0547088	0.953716	0.386377	logistic	43734	340	43394			0		FALSE	FALSE	Personal history of diseases of digestive system	digestive	-0.154616	0.0598382	0.856744	1.06166
519	PRS		-0.017293	0.0199857	0.982856	0.386892	logistic	61632	2635	58997			0		FALSE	FALSE	Other diseases of respiratory system, not elsewhere classified	respiratory	-0.0564643	0.0218783	0.9451	1.02212
426.24	PRS		-0.0308585	0.0357187	0.969613	0.387626	logistic	40537	844	39693			0		FALSE	FALSE	Atrioventricular block, complete	circulatory system	-0.100866	0.0391489	0.904054	1.03993
153.2	PRS		0.0224883	0.0260567	1.02274	0.388108	logistic	55004	1548	53456			0		FALSE	FALSE	Colon cancer	neoplasms	-0.0285819	0.0735586	0.971823	1.07633
80	PRS		0.0235179	0.0272917	1.0238	0.388838	logistic	63027	1383	61644			0		FALSE	FALSE	Postoperative infection	infectious diseases	-0.0299727	0.0770086	0.970472	1.08005
743.12	PRS		-0.0304294	0.0353805	0.970029	0.389754	logistic	55445	857	54588			0		FALSE	FALSE	Senile osteoporosis	musculoskeletal	-0.0997739	0.038915	0.905042	1.03968
136	PRS		-0.0323271	0.0375998	0.96819	0.389917	logistic	63779	717	63062			0		FALSE	FALSE	Other infectious and parasitic diseases	infectious diseases	-0.106021	0.0413671	0.899406	1.04223
530.2	PRS		-0.0278794	0.0324706	0.972506	0.390558	logistic	40616	989	39627			0		FALSE	FALSE	Esophageal bleeding (varices/hemorrhage)	digestive	-0.0915206	0.0357618	0.912542	1.03641
281	PRS		-0.0252327	0.0293908	0.975083	0.390603	logistic	43580	1225	42355			0		FALSE	FALSE	Other deficiency anemia	hematopoietic	-0.0828377	0.0323722	0.920501	1.0329
818	PRS		-0.0437352	0.0510421	0.957207	0.39153	logistic	64019	387	63632			0		FALSE	FALSE	Intracranial hemorrhage (injury)	injuries & poisonings	-0.143776	0.0563054	0.866082	1.05792
174.3	PRS		-0.0726496	0.0848234	0.929927	0.391732	logistic	58553	139	58414			0		FALSE	FALSE	Neoplasm of uncertain behavior of breast	neoplasms	-0.2389	0.0936013	0.787493	1.09812
429	PRS		-0.0181636	0.0212341	0.982	0.392329	logistic	54428	2374	52054			0		FALSE	FALSE	Ill-defined descriptions and complications of heart disease	circulatory system	-0.0597816	0.0234544	0.94197	1.02373
394.7	PRS		0.0263953	0.0309189	1.02675	0.393274	logistic	54051	1075	52976			0		FALSE	FALSE	Disease of tricuspid valve	circulatory system	-0.0342046	0.0869952	0.966374	1.09089
250.11	PRS		0.0515977	0.0605496	1.05295	0.394127	logistic	46598	278	46320			0		FALSE	FALSE	Type 1 diabetes with ketoacidosis	endocrine/metabolic	-0.0670773	0.170273	0.935123	1.18563
528	PRS		0.0218994	0.0257074	1.02214	0.394284	logistic	62963	1570	61393			0		FALSE	FALSE	Diseases of the oral soft tissues, excluding lesions specific for gingiva and tongue	digestive	-0.028486	0.0722849	0.971916	1.07496
279.1	PRS		-0.0192907	0.0226536	0.980894	0.394463	logistic	60944	2036	58908			0		FALSE	FALSE	Immunity deficiency	endocrine/metabolic	-0.0636909	0.0251095	0.938295	1.02543
480.12	PRS		0.0491657	0.0577731	1.05039	0.394762	logistic	50207	307	49900			0		FALSE	FALSE	Pseudomonal pneumonia	respiratory	-0.0640674	0.162399	0.937942	1.17633
575.7	PRS		-0.0438779	0.0516475	0.957071	0.395567	logistic	60065	378	59687			0		FALSE	FALSE	Other disorders of gallbladder	digestive	-0.145105	0.0573494	0.864931	1.05903
994.2	PRS		0.0142767	0.016811	1.01438	0.395744	logistic	63564	3840	59724			0		FALSE	FALSE	Sepsis	injuries & poisonings	-0.0186723	0.0472257	0.981501	1.04836
428.3	PRS		-0.0155844	0.018431	0.984536	0.397801	logistic	55327	3273	52054			0		FALSE	FALSE	Heart failure with reduced EF [Systolic or combined heart failure]	circulatory system	-0.0517086	0.0205397	0.949606	1.02075
226	PRS		0.0722733	0.0856846	1.07495	0.39896	logistic	64163	139	64024			0		FALSE	FALSE	Benign neoplasm of thyroid glands	neoplasms	-0.0956654	0.240212	0.908768	1.27152
478	PRS		-0.0397721	0.0475155	0.961008	0.402574	logistic	45243	450	44793			0		FALSE	FALSE	Throat pain	respiratory	-0.132901	0.0533565	0.875552	1.05481
380	PRS		-0.0745477	0.0891349	0.928163	0.402959	logistic	61440	126	61314			0		FALSE	FALSE	Disorders of external ear	sense organs	-0.249249	0.100153	0.779386	1.10534
415.2	PRS		-0.0185116	0.022147	0.981659	0.403239	logistic	55952	2149	53803			0		FALSE	FALSE	Chronic pulmonary heart disease	circulatory system	-0.061919	0.0248958	0.939959	1.02521
560.2	PRS		-0.0632601	0.0757001	0.938699	0.403342	logistic	43570	176	43394			0		FALSE	FALSE	Impaction of intestine	digestive	-0.21163	0.0851094	0.809264	1.08884
225.1	PRS		-0.0370003	0.0442935	0.963676	0.403524	logistic	64230	515	63715			0		FALSE	FALSE	Benign neoplasm of brain, cranial nerves, meninges	neoplasms	-0.123814	0.0498133	0.883544	1.05107
380.1	PRS		-0.0338494	0.0406794	0.966717	0.405352	logistic	61928	614	61314			0		FALSE	FALSE	Otitis externa	sense organs	-0.11358	0.0458808	0.892633	1.04695
204.12	PRS		-0.0574191	0.0690226	0.944198	0.405472	logistic	63102	211	62891			0		FALSE	FALSE	Lymphoid leukemia, chronic	neoplasms	-0.192701	0.0778626	0.824729	1.08097
588.1	PRS		0.0255289	0.0307034	1.02586	0.40571	logistic	49592	1114	48478			0		FALSE	FALSE	Renal osteodystrophy	genitourinary	-0.0346488	0.0857065	0.965945	1.08949
531.1	PRS		-0.0570296	0.0686167	0.944566	0.405899	logistic	62694	213	62481			0		FALSE	FALSE	Hemorrhage from gastrointestinal ulcer	digestive	-0.191516	0.0774566	0.825707	1.08054
282	PRS		0.0609686	0.0735525	1.06287	0.407154	logistic	42552	197	42355			0		FALSE	FALSE	Hereditary hemolytic anemias	hematopoietic	-0.0831916	0.205129	0.920175	1.22768
706.1	PRS		-0.0265399	0.0320233	0.973809	0.407235	logistic	60012	1011	59001			0		FALSE	FALSE	Acne	dermatologic	-0.0893043	0.0362246	0.914567	1.03689
853	PRS		0.0485414	0.0589351	1.04974	0.410143	logistic	56726	293	56433			0		FALSE	FALSE	Complication of colostomy or enterostomy	injuries & poisonings	-0.0669692	0.164052	0.935224	1.17828
709.3	PRS		0.0495472	0.060321	1.0508	0.411423	logistic	54857	280	54577			0		FALSE	FALSE	Systemic sclerosis	dermatologic	-0.0686798	0.167774	0.933626	1.18267
41.2	PRS		0.0227573	0.0277116	1.02302	0.411521	logistic	55434	1348	54086			0		FALSE	FALSE	Streptococcus infection	infectious diseases	-0.0315564	0.077071	0.968936	1.08012
327.31	PRS		0.0659593	0.0805458	1.06818	0.412841	logistic	49211	158	49053			0		FALSE	FALSE	Central/nonobstroctive sleep apnea	neurological	-0.0919076	0.223826	0.912189	1.25085
508	PRS		-0.009431	0.0115219	0.990613	0.413056	logistic	55201	9764	45437			0		FALSE	FALSE	Pulmonary collapse; interstitial and compensatory emphysema	respiratory	-0.0320135	0.0131515	0.968493	1.01324
496.2	PRS		-0.0217627	0.0266176	0.978472	0.413583	logistic	52045	1492	50553			0		FALSE	FALSE	Chronic bronchitis	respiratory	-0.0739323	0.0304069	0.928735	1.03087
474.2	PRS		0.0254916	0.0311868	1.02582	0.413708	logistic	45963	1170	44793			0		FALSE	FALSE	Chronic tonsillitis and adenoiditis	respiratory	-0.0356334	0.0866167	0.964994	1.09048
696	PRS		-0.0251772	0.0308731	0.975137	0.414782	logistic	54172	1077	53095			0		FALSE	FALSE	Psoriasis and related disorders	dermatologic	-0.0856873	0.0353329	0.917881	1.03596
480.1	PRS		0.0197295	0.0244415	1.01993	0.419545	logistic	51654	1754	49900			0		FALSE	FALSE	Bacterial pneumonia	respiratory	-0.0281751	0.067634	0.972218	1.06997
536.8	PRS		-0.0316555	0.0392433	0.96884	0.41987	logistic	57092	660	56432			0		FALSE	FALSE	Dyspepsia and other specified disorders of function of stomach	digestive	-0.108571	0.04526	0.897115	1.0463
427.12	PRS		0.0205068	0.0254848	1.02072	0.421012	logistic	41426	1733	39693			0		FALSE	FALSE	Paroxysmal ventricular tachycardia	circulatory system	-0.0294425	0.0704561	0.970987	1.073
427.7	PRS		-0.0116623	0.014645	0.988405	0.425839	logistic	45186	5493	39693			0		FALSE	FALSE	Tachycardia NOS	circulatory system	-0.0403659	0.0170414	0.960438	1.01719
395.2	PRS		0.0155786	0.0195709	1.0157	0.426026	logistic	55884	2908	52976			0		FALSE	FALSE	Nonrheumatic aortic valve disorders	circulatory system	-0.0227796	0.0539368	0.977478	1.05542
78	PRS		0.0215918	0.0271384	1.02183	0.426253	logistic	53738	1413	52325			0		FALSE	FALSE	Viral warts & HPV	infectious diseases	-0.0315984	0.0747821	0.968896	1.07765
285.21	PRS		0.0221973	0.0279782	1.02245	0.427557	logistic	43704	1349	42355			0		FALSE	FALSE	Anemia in chronic kidney disease	hematopoietic	-0.032639	0.0770336	0.967888	1.08008
362.22	PRS		0.0714417	0.0901197	1.07406	0.427928	logistic	59331	130	59201			0		FALSE	FALSE	Macular degeneration, wet	sense organs	-0.10519	0.248073	0.900154	1.28155
751.1	PRS		0.040868	0.0515563	1.04171	0.42796	logistic	62454	393	62061			0		FALSE	FALSE	Congenital anomalies of genital organs	congenital anomalies	-0.0601804	0.141916	0.941595	1.15248
573.3	PRS		-0.0444319	0.0563568	0.956541	0.43046	logistic	49670	318	49352			0		FALSE	FALSE	Hepatomegaly	digestive	-0.154889	0.0660253	0.85651	1.06825
535.9	PRS		0.0401079	0.0509786	1.04092	0.431423	logistic	56827	395	56432			0		FALSE	FALSE	Gastritis and duodenitis, NOS	digestive	-0.0598084	0.140024	0.941945	1.1503
756	PRS		0.0384061	0.0488642	1.03915	0.431881	logistic	64213	429	63784			0		FALSE	FALSE	Other congenital musculoskeletal anomalies	congenital anomalies	-0.0573659	0.134178	0.944249	1.1436
443.8	PRS		-0.0661073	0.084234	0.93603	0.432567	logistic	53769	142	53627			0		FALSE	FALSE	Other specified peripheral vascular diseases	circulatory system	-0.231203	0.0989882	0.793578	1.10405
250.21	PRS		0.0711156	0.0907397	1.07371	0.433197	logistic	46444	124	46320			0		FALSE	FALSE	Type 2 diabetes with ketoacidosis	endocrine/metabolic	-0.106731	0.248962	0.898768	1.28269
727.4	PRS		-0.0331062	0.0423698	0.967436	0.434589	logistic	50053	568	49485			0		FALSE	FALSE	Ganglion and cyst of synovium, tendon, and bursa	musculoskeletal	-0.116149	0.049937	0.890342	1.0512
313.1	PRS		-0.0221437	0.0284082	0.9781	0.435696	logistic	62114	1336	60778			0		FALSE	FALSE	Attention deficit hyperactivity disorder	mental disorders	-0.0778228	0.0335354	0.925128	1.0341
145	PRS		0.027691	0.0355457	1.02808	0.435963	logistic	64841	820	64021			0		FALSE	FALSE	Cancer of mouth	neoplasms	-0.0419772	0.0973592	0.958892	1.10226
70.9	PRS		-0.0375357	0.0482123	0.96316	0.436244	logistic	52762	437	52325			0		FALSE	FALSE	Hepatitis NOS	infectious diseases	-0.13203	0.0569587	0.876315	1.05861
442.3	PRS		0.0732392	0.0943847	1.07599	0.43777	logistic	53743	116	53627			0		FALSE	FALSE	Aneurysm of artery of lower extremity	circulatory system	-0.111751	0.25823	0.894267	1.29464
81	PRS		0.0206154	0.026574	1.02083	0.437882	logistic	63107	1463	61644			0		FALSE	FALSE	Infection/inflammation of internal prosthetic device; implant; and graft	infectious diseases	-0.0314686	0.0726994	0.969021	1.07541
367.1	PRS		-0.019319	0.0249063	0.980866	0.437945	logistic	62013	1676	60337			0		FALSE	FALSE	Myopia	sense organs	-0.0681344	0.0294964	0.934135	1.02994
611.3	PRS		-0.0200921	0.0259277	0.980108	0.438383	logistic	60000	1591	58409			0		FALSE	FALSE	Lump or mass in breast	genitourinary	-0.0709095	0.0307254	0.931546	1.0312
364.5	PRS		0.0605837	0.0781808	1.06246	0.438389	logistic	59841	168	59673			0		FALSE	FALSE	Corneal dystrophy	sense organs	-0.092648	0.213815	0.911514	1.23839
395.1	PRS		0.0139434	0.0180777	1.01404	0.440527	logistic	56388	3412	52976			0		FALSE	FALSE	Nonrheumatic mitral valve disorders	circulatory system	-0.0214883	0.0493751	0.978741	1.05061
300.12	PRS		-0.0283409	0.0367716	0.972057	0.440868	logistic	39427	759	38668			0		FALSE	FALSE	Agorophobia, social phobia, and panic disorder	mental disorders	-0.100412	0.04373	0.904465	1.0447
577.2	PRS		-0.0427762	0.0555923	0.958126	0.441619	logistic	63993	326	63667			0		FALSE	FALSE	Chronic pancreatitis	digestive	-0.151735	0.0661828	0.859216	1.06842
738.4	PRS		-0.0256546	0.0333915	0.974672	0.44231	logistic	57986	931	57055			0		FALSE	FALSE	Acquired spondylolisthesis	musculoskeletal	-0.0911007	0.0397915	0.912926	1.04059
495.1	PRS		-0.0415388	0.0541259	0.959312	0.442815	logistic	50898	345	50553			0		FALSE	FALSE	Chronic obstructive asthma	respiratory	-0.147624	0.0645459	0.862756	1.06667
8	PRS		-0.0216013	0.0281481	0.97863	0.442834	logistic	64409	1300	63109			0		FALSE	FALSE	Intestinal infection	infectious diseases	-0.0767705	0.0335679	0.926102	1.03414
269	PRS		0.020214	0.0263503	1.02042	0.443006	logistic	63378	1497	61881			0		FALSE	FALSE	Proteinuria	endocrine/metabolic	-0.0314316	0.0718596	0.969057	1.0745
295.2	PRS		-0.0514971	0.0672306	0.949806	0.44369	logistic	38891	223	38668			0		FALSE	FALSE	Paranoid disorders	mental disorders	-0.183267	0.0802724	0.832546	1.08358
721.1	PRS		0.0130724	0.0171656	1.01316	0.446333	logistic	55802	3855	51947			0		FALSE	FALSE	Spondylosis without myelopathy	musculoskeletal	-0.0205716	0.0467163	0.979639	1.04782
531.2	PRS		-0.0388336	0.0511509	0.961911	0.447735	logistic	62866	385	62481			0		FALSE	FALSE	Gastric ulcer	digestive	-0.139087	0.0614203	0.870152	1.06335
728.7	PRS		-0.0242612	0.0319773	0.976031	0.44803	logistic	50498	1013	49485			0		FALSE	FALSE	Fasciitis	musculoskeletal	-0.0869356	0.0384131	0.916736	1.03916
710.11	PRS		-0.0392722	0.0520242	0.961489	0.450319	logistic	54836	373	54463			0		FALSE	FALSE	Acute osteomyelitis	musculoskeletal	-0.141238	0.0626934	0.868283	1.0647
480.2	PRS		0.0487432	0.064636	1.04995	0.450778	logistic	50145	245	49900			0		FALSE	FALSE	Viral pneumonia	respiratory	-0.0779411	0.175428	0.925019	1.19176
585	PRS		-0.00853941	0.011373	0.991497	0.452744	logistic	58755	10277	48478			0		FALSE	FALSE	Renal failure	genitourinary	-0.0308301	0.0137513	0.96964	1.01385
524	PRS		-0.0400665	0.0534065	0.960726	0.453124	logistic	60763	355	60408			0		FALSE	FALSE	Dentofacial anomalies, including malocclusion	digestive	-0.144741	0.0646084	0.865246	1.06674
860	PRS		-0.0487351	0.0649805	0.952433	0.453257	logistic	66122	238	65884			0		FALSE	FALSE	Bone marrow or stem cell transplant	neoplasms	-0.176094	0.0786243	0.838539	1.0818
529	PRS		0.0536075	0.071518	1.05507	0.453516	logistic	61593	200	61393			0		FALSE	FALSE	Diseases and other conditions of the tongue	digestive	-0.0865653	0.19378	0.917076	1.21383
375.2	PRS		0.0707807	0.0946523	1.07335	0.454583	logistic	57011	114	56897			0		FALSE	FALSE	Epiphora	sense organs	-0.114734	0.256296	0.891603	1.29213
702.1	PRS		0.0140189	0.0187491	1.01412	0.454636	logistic	61190	3215	57975			0		FALSE	FALSE	Actinic keratosis	dermatologic	-0.0227287	0.0507665	0.977528	1.05208
293	PRS		0.05455	0.0732692	1.05607	0.456565	logistic	61610	189	61421			0		FALSE	FALSE	Symptoms involving head and neck	mental disorders	-0.0890549	0.198155	0.914795	1.21915
503	PRS		-0.0171598	0.0231162	0.982987	0.457889	logistic	47404	1967	45437			0		FALSE	FALSE	Pulmonary congestion and hypostasis	respiratory	-0.0624666	0.0281471	0.939444	1.02855
426.3	PRS		-0.0224942	0.0303133	0.977757	0.458052	logistic	40891	1198	39693			0		FALSE	FALSE	Bundle branch block	circulatory system	-0.0819072	0.0369187	0.921357	1.03761
427.5	PRS		-0.0120768	0.0163561	0.987996	0.460292	logistic	44195	4502	39693			0		FALSE	FALSE	Arrhythmia (cardiac) NOS	circulatory system	-0.0441341	0.0199806	0.956826	1.02018
264.9	PRS		-0.0275174	0.0372716	0.972858	0.460335	logistic	46780	820	45960			0		FALSE	FALSE	Lack of normal physiological development, unspecified	endocrine/metabolic	-0.100568	0.0455335	0.904323	1.04659
283	PRS		0.054235	0.0734846	1.05573	0.460487	logistic	42545	190	42355			0		FALSE	FALSE	Acquired hemolytic anemias	hematopoietic	-0.0897922	0.198262	0.914121	1.21928
597.2	PRS		0.0566462	0.0767782	1.05828	0.460642	logistic	59301	173	59128			0		FALSE	FALSE	Urinary complications NEC	genitourinary	-0.0938364	0.207129	0.910432	1.23014
264.3	PRS		0.0310895	0.0424048	1.03158	0.463461	logistic	46603	643	45960			0		FALSE	FALSE	Delayed milestones	endocrine/metabolic	-0.0520223	0.114201	0.949308	1.12098
803.21	PRS		0.0572444	0.0781975	1.05891	0.464139	logistic	53557	167	53390			0		FALSE	FALSE	Colles' fracture	injuries & poisonings	-0.0960199	0.210509	0.908446	1.23431
805	PRS		0.019104	0.0261042	1.01929	0.464269	logistic	54935	1545	53390			0		FALSE	FALSE	Fracture of vertebral column without mention of spinal cord injury	injuries & poisonings	-0.0320593	0.0702673	0.968449	1.07279
327.7	PRS		0.0208653	0.0286409	1.02108	0.466299	logistic	50323	1270	49053			0		FALSE	FALSE	Sleep related movement disorders	neurological	-0.0352699	0.0770005	0.965345	1.08004
446	PRS		0.0306069	0.0421588	1.03108	0.467844	logistic	54203	576	53627			0		FALSE	FALSE	Polyarteritis nodosa and allied conditions	circulatory system	-0.0520228	0.113237	0.949307	1.1199
592.11	PRS		-0.0293687	0.0405592	0.971058	0.469008	logistic	49004	625	48379			0		FALSE	FALSE	Acute cystitis	genitourinary	-0.108863	0.0501259	0.896853	1.0514
395.4	PRS		0.0458168	0.0632969	1.04688	0.469165	logistic	53230	254	52976			0		FALSE	FALSE	Nonrheumatic pulmonary valve disorders	circulatory system	-0.0782429	0.169876	0.92474	1.18516
276.1	PRS		-0.00783987	0.0108598	0.992191	0.470347	logistic	54138	11313	42825			0		FALSE	FALSE	Electrolyte imbalance	endocrine/metabolic	-0.0291248	0.013445	0.971295	1.01354
611	PRS		-0.0120289	0.0167254	0.988043	0.472018	logistic	62644	4235	58409			0		FALSE	FALSE	Abnormal findings on mammogram or breast exam	genitourinary	-0.04481	0.0207522	0.956179	1.02097
425.8	PRS		0.0668869	0.0935658	1.06917	0.474693	logistic	59612	116	59496			0		FALSE	FALSE	Other cardiomyopathy	circulatory system	-0.116499	0.250272	0.890031	1.28438
772.2	PRS		-0.0185954	0.0260586	0.981576	0.475475	logistic	57871	1526	56345			0		FALSE	FALSE	Spasm of muscle	symptoms	-0.0696693	0.0324785	0.932702	1.03301
362.9	PRS		0.047909	0.0671761	1.04908	0.475731	logistic	59428	227	59201			0		FALSE	FALSE	Retinal edema	sense organs	-0.0837537	0.179572	0.919658	1.1967
728.2	PRS		-0.0599457	0.0841896	0.941816	0.476445	logistic	49627	142	49485			0		FALSE	FALSE	Laxity of ligament or hypermobility syndrome	musculoskeletal	-0.224954	0.105063	0.798553	1.11078
350	PRS		-0.0100261	0.0140979	0.990024	0.476972	logistic	62125	5592	56533			0		FALSE	FALSE	Abnormal movement	neurological	-0.0376575	0.0176052	0.963043	1.01776
747.12	PRS		0.0252237	0.0356623	1.02554	0.479385	logistic	61867	818	61049			0		FALSE	FALSE	Valvular heart disease/ heart chambers	congenital anomalies	-0.0446732	0.0951206	0.95631	1.09979
189.11	PRS		-0.0242336	0.0342811	0.976058	0.479624	logistic	64774	877	63897			0		FALSE	FALSE	Malignant neoplasm of kidney, except pelvis	neoplasms	-0.0914234	0.0429562	0.912631	1.04389
530.13	PRS		-0.034578	0.0490393	0.966013	0.480744	logistic	40055	428	39627			0		FALSE	FALSE	Barrett's esophagus	digestive	-0.130693	0.0615373	0.877487	1.06347
721.2	PRS		0.034127	0.0484072	1.03472	0.480811	logistic	52383	436	51947			0		FALSE	FALSE	Spondylosis with myelopathy	musculoskeletal	-0.0607494	0.129003	0.941059	1.13769
580.12	PRS		-0.0586399	0.0835866	0.943046	0.482962	logistic	48622	144	48478			0		FALSE	FALSE	Non-proliferative glomerulonephritis	genitourinary	-0.222467	0.105187	0.800542	1.11092
459.7	PRS		-0.05574	0.0796021	0.945785	0.483782	logistic	53251	158	53093			0		FALSE	FALSE	Blood vessel replaced	circulatory system	-0.211757	0.100277	0.809161	1.10548
348.7	PRS		-0.0463105	0.0663259	0.954745	0.485035	logistic	49967	228	49739			0		FALSE	FALSE	Coma	neurological	-0.176307	0.0836858	0.838361	1.08729
840	PRS		0.0129841	0.0186229	1.01307	0.485669	logistic	60809	3073	57736			0		FALSE	FALSE	Sprains and strains	injuries & poisonings	-0.023516	0.0494843	0.976758	1.05073
260.2	PRS		-0.0166428	0.0238743	0.983495	0.485741	logistic	47802	1842	45960			0		FALSE	FALSE	severe protein-calorie malnutrition	endocrine/metabolic	-0.0634356	0.0301501	0.938535	1.03061
331.1	PRS		0.0257533	0.0369813	1.02609	0.486186	logistic	50491	752	49739			0		FALSE	FALSE	Hydrocephalus	neurological	-0.0467286	0.0982352	0.954346	1.10322
442	PRS		0.0175071	0.0252124	1.01766	0.487441	logistic	55339	1712	53627			0		FALSE	FALSE	Other aneurysm	circulatory system	-0.0319082	0.0669224	0.968595	1.06921
742.9	PRS		-0.0262144	0.0377656	0.974126	0.487597	logistic	55256	719	54537			0		FALSE	FALSE	Other derangement of joint	musculoskeletal	-0.100234	0.0478047	0.904626	1.04897
202.2	PRS		-0.030513	0.0440131	0.969948	0.48814	logistic	63415	524	62891			0		FALSE	FALSE	Non-Hodgkins lymphoma	neoplasms	-0.116777	0.0557512	0.889783	1.05733
293.1	PRS		0.017418	0.0251665	1.01757	0.488869	logistic	63061	1640	61421			0		FALSE	FALSE	Swelling, mass, or lump in head and neck [Space-occupying lesion, intracranial NOS]	mental disorders	-0.0319075	0.0667435	0.968596	1.06902
599.8	PRS		0.0403958	0.0583709	1.04122	0.488903	logistic	47813	301	47512			0		FALSE	FALSE	Other symptoms involving urinary system	genitourinary	-0.074009	0.154801	0.928663	1.16743
569	PRS		0.012624	0.0182586	1.0127	0.489312	logistic	57460	3206	54254			0		FALSE	FALSE	Other disorders of intestine	digestive	-0.0231621	0.0484102	0.977104	1.0496
871	PRS		-0.0173305	0.0251733	0.982819	0.491171	logistic	59961	1639	58322			0		FALSE	FALSE	Open wounds of extremities	injuries & poisonings	-0.0666693	0.0320083	0.935505	1.03253
31	PRS		0.0638451	0.0928442	1.06593	0.491668	logistic	54204	118	54086			0		FALSE	FALSE	Diseases due to other mycobacteria	infectious diseases	-0.118126	0.245816	0.888584	1.27866
440.21	PRS		-0.045439	0.0661987	0.955578	0.492459	logistic	53860	233	53627			0		FALSE	FALSE	Atherosclerosis of native arteries of the extremities with ulceration or gangrene	circulatory system	-0.175186	0.0843081	0.839301	1.08796
372	PRS		0.0444168	0.0648287	1.04542	0.493255	logistic	57092	243	56849			0		FALSE	FALSE	Disorders of conjunctiva	sense organs	-0.0826451	0.171479	0.920678	1.18706
364.1	PRS		0.0481559	0.0704146	1.04933	0.494044	logistic	59879	206	59673			0		FALSE	FALSE	Corneal opacity	sense organs	-0.0898542	0.186166	0.914064	1.20462
213	PRS		-0.0479859	0.0704437	0.953147	0.495748	logistic	50748	203	50545			0		FALSE	FALSE	Benign neoplasm of bone and articular cartilage	neoplasms	-0.186053	0.0900812	0.83023	1.09426
568.1	PRS		-0.0305226	0.0449062	0.969939	0.496697	logistic	54756	502	54254			0		FALSE	FALSE	Peritoneal adhesions (postoperative) (postinfection)	digestive	-0.118537	0.0574921	0.888219	1.05918
262	PRS		-0.0314855	0.0463784	0.969005	0.497212	logistic	46432	472	45960			0		FALSE	FALSE	Mineral deficiency NEC	endocrine/metabolic	-0.122386	0.0594145	0.884807	1.06122
196	PRS		-0.0151477	0.0223231	0.984966	0.497411	logistic	49709	2143	47566			0		FALSE	FALSE	Radiotherapy	neoplasms	-0.0589002	0.0286047	0.942801	1.02902
575.1	PRS		0.0382958	0.0565837	1.03904	0.498534	logistic	60005	318	59687			0		FALSE	FALSE	Cholangitis	digestive	-0.0726063	0.149198	0.929967	1.1609
395.3	PRS		-0.0280038	0.0414777	0.972385	0.499579	logistic	53563	587	52976			0		FALSE	FALSE	Nonrheumatic tricuspid valve disorders	circulatory system	-0.109299	0.053291	0.896463	1.05474
253.1	PRS		-0.0496535	0.0735842	0.951559	0.499812	logistic	56519	185	56334			0		FALSE	FALSE	Pituitary hyperfunction	endocrine/metabolic	-0.193876	0.0945688	0.82376	1.09918
740.11	PRS		0.00988973	0.0147097	1.00994	0.501377	logistic	55854	5715	50139			0		FALSE	FALSE	Osteoarthrosis, localized, primary	musculoskeletal	-0.0189408	0.0387203	0.981237	1.03948
698	PRS		-0.0218107	0.0324884	0.978425	0.502005	logistic	64456	971	63485			0		FALSE	FALSE	Pruritus and related conditions	dermatologic	-0.0854868	0.0418654	0.918065	1.04275
735.23	PRS		-0.0476029	0.071042	0.953512	0.502815	logistic	57254	199	57055			0		FALSE	FALSE	Hallux rigidus	musculoskeletal	-0.186843	0.0916369	0.829574	1.09597
275.3	PRS		-0.0165857	0.0248239	0.983551	0.504049	logistic	59966	1678	58288			0		FALSE	FALSE	Disorders of magnesium metabolism	endocrine/metabolic	-0.0652397	0.0320684	0.936843	1.03259
586.1	PRS		0.0403691	0.0605676	1.0412	0.505083	logistic	48759	281	48478			0		FALSE	FALSE	Anatomical abnormatilies of kidney and ureters	genitourinary	-0.0783412	0.159079	0.924649	1.17243
368.1	PRS		-0.0420587	0.0631963	0.958814	0.505715	logistic	60837	252	60585			0		FALSE	FALSE	Amblyopia	sense organs	-0.165921	0.0818038	0.847113	1.08524
348.4	PRS		0.0540332	0.0814371	1.05552	0.507013	logistic	49893	154	49739			0		FALSE	FALSE	Cerebral cysts	neurological	-0.105581	0.213647	0.899802	1.23819
117.4	PRS		0.0606227	0.0917294	1.0625	0.508686	logistic	56472	121	56351			0		FALSE	FALSE	Aspergillosis	infectious diseases	-0.119164	0.240409	0.887662	1.27177
288.11	PRS		-0.0156818	0.0237493	0.984441	0.509058	logistic	50093	1858	48235			0		FALSE	FALSE	Neutropenia	hematopoietic	-0.0622297	0.0308661	0.939667	1.03135
750.2	PRS		0.03662	0.055463	1.0373	0.509087	logistic	62391	330	62061			0		FALSE	FALSE	Lower gastrointestinal congenital anomalies	congenital anomalies	-0.0720854	0.145325	0.930451	1.15642
315	PRS		-0.0169778	0.0258	0.983165	0.510503	logistic	62424	1646	60778			0		FALSE	FALSE	Develomental delays and disorders	mental disorders	-0.0675449	0.0335893	0.934686	1.03416
818.1	PRS		0.0483258	0.073495	1.04951	0.510835	logistic	63820	188	63632			0		FALSE	FALSE	Subdural hemorrhage (injury)	injuries & poisonings	-0.0957217	0.192373	0.908717	1.21212
458	PRS		-0.00923224	0.0141203	0.99081	0.513223	logistic	58892	5799	53093			0		FALSE	FALSE	Hypotension	circulatory system	-0.0369076	0.0184431	0.963765	1.01861
427.42	PRS		-0.028913	0.0442685	0.971501	0.513674	logistic	40221	528	39693			0		FALSE	FALSE	Cardiac arrest	circulatory system	-0.115678	0.0578517	0.890762	1.05956
276.6	PRS		-0.0128551	0.0197129	0.987227	0.514325	logistic	45671	2846	42825			0		FALSE	FALSE	Fluid overload	endocrine/metabolic	-0.0514916	0.0257814	0.949812	1.02612
209	PRS		-0.0500419	0.0767419	0.95119	0.514349	logistic	66184	170	66014			0		FALSE	FALSE	Neuroendocrine tumors	neoplasms	-0.200453	0.100369	0.81836	1.10558
803.2	PRS		0.0186121	0.028551	1.01879	0.514473	logistic	54665	1275	53390			0		FALSE	FALSE	Fracture of radius and ulna	injuries & poisonings	-0.0373468	0.074571	0.963342	1.07742
381.11	PRS		0.0165802	0.025443	1.01672	0.514619	logistic	58834	1686	57148			0		FALSE	FALSE	Suppurative and unspecified otitis media	sense organs	-0.0332871	0.0664475	0.967261	1.0687
840.3	PRS		0.0264237	0.0405618	1.02678	0.514761	logistic	58357	621	57736			0		FALSE	FALSE	Joint/ligament sprain	injuries & poisonings	-0.053076	0.105923	0.948308	1.11174
430.3	PRS		0.0356354	0.0548319	1.03628	0.515755	logistic	55373	340	55033			0		FALSE	FALSE	Subdural hemorrhage	circulatory system	-0.0718331	0.143104	0.930686	1.15385
394.1	PRS		0.0281846	0.0435283	1.02859	0.517309	logistic	53518	542	52976			0		FALSE	FALSE	Mitral valve stenosis and aortic valve stenosis	circulatory system	-0.0571293	0.113498	0.944472	1.12019
395.6	PRS		-0.0181884	0.0281446	0.981976	0.518119	logistic	54288	1312	52976			0		FALSE	FALSE	Heart valve replaced	circulatory system	-0.0733509	0.0369741	0.929275	1.03767
568	PRS		-0.0217576	0.0337019	0.978477	0.518546	logistic	55153	899	54254			0		FALSE	FALSE	Other disorders of peritoneum	digestive	-0.0878121	0.044297	0.915933	1.04529
733.4	PRS		0.0327056	0.0506646	1.03325	0.518582	logistic	52708	396	52312			0		FALSE	FALSE	Aseptic necrosis of bone	musculoskeletal	-0.0665951	0.132006	0.935574	1.14112
228	PRS		-0.0204292	0.0316708	0.979778	0.518895	logistic	64476	1021	63455			0		FALSE	FALSE	Hemangioma and lymphangioma, any site	neoplasms	-0.0825028	0.0416444	0.920809	1.04252
79.9	PRS		-0.048434	0.0751149	0.95272	0.519057	logistic	52510	185	52325			0		FALSE	FALSE	Viremia, NOS	infectious diseases	-0.195656	0.0987884	0.822295	1.10383
747.11	PRS		-0.0169926	0.0263904	0.983151	0.519643	logistic	62556	1507	61049			0		FALSE	FALSE	Cardiac shunt/ heart septal defect	congenital anomalies	-0.0687169	0.0347316	0.933591	1.03534
164	PRS		0.0586954	0.0912284	1.06045	0.519971	logistic	62904	122	62782			0		FALSE	FALSE	Cancer of intrathoracic organs	neoplasms	-0.120109	0.2375	0.886824	1.26807
804	PRS		-0.0215377	0.0335247	0.978693	0.520586	logistic	54307	917	53390			0		FALSE	FALSE	Fracture of hand or wrist	injuries & poisonings	-0.0872448	0.0441694	0.916453	1.04516
253.7	PRS		-0.0591481	0.0921698	0.942567	0.521049	logistic	56452	118	56334			0		FALSE	FALSE	Other disorders of neurohypophysis	endocrine/metabolic	-0.239798	0.121501	0.786787	1.12919
430.2	PRS		-0.0271997	0.0424204	0.973167	0.521396	logistic	55597	564	55033			0		FALSE	FALSE	Intracerebral hemorrhage	circulatory system	-0.110342	0.0559427	0.895528	1.05754
795.8	PRS		0.0305058	0.047941	1.03098	0.524567	logistic	65134	444	64690			0		FALSE	FALSE	Abnormal tumor markers	symptoms	-0.0634568	0.124468	0.938515	1.13255
70	PRS		0.0164225	0.0259014	1.01656	0.526056	logistic	53888	1563	52325			0		FALSE	FALSE	Viral hepatitis	infectious diseases	-0.0343433	0.0671882	0.96624	1.0695
729	PRS		-0.0186806	0.029514	0.981493	0.526773	logistic	50673	1188	49485			0		FALSE	FALSE	Other disorders of soft tissues	musculoskeletal	-0.0765269	0.0391657	0.926328	1.03994
433.1	PRS		-0.0139795	0.0221961	0.986118	0.528815	logistic	57297	2264	55033			0		FALSE	FALSE	Occlusion and stenosis of precerebral arteries	circulatory system	-0.057483	0.0295241	0.944138	1.02996
599.4	PRS		0.0128392	0.0204018	1.01292	0.529142	logistic	50156	2644	47512			0		FALSE	FALSE	Urinary incontinence	genitourinary	-0.0271477	0.0528261	0.973218	1.05425
324	PRS		0.0376635	0.0599452	1.03838	0.529809	logistic	65169	283	64886			0		FALSE	FALSE	Other CNS infection and poliomyelitis	neurological	-0.079827	0.155154	0.923276	1.16784
362.4	PRS		-0.0344308	0.0548713	0.966155	0.530343	logistic	59539	338	59201			0		FALSE	FALSE	Retinal vascular changes and abnomalities	sense organs	-0.141977	0.0731151	0.867642	1.07585
199	PRS		0.0127909	0.0203955	1.01287	0.530565	logistic	50154	2588	47566			0		FALSE	FALSE	Neoplasm of uncertain behavior	neoplasms	-0.0271835	0.0527654	0.973183	1.05418
153	PRS		0.014245	0.0227345	1.01435	0.530934	logistic	55512	2056	53456			0		FALSE	FALSE	Colorectal cancer	neoplasms	-0.0303138	0.0588038	0.970141	1.06057
537	PRS		0.0179035	0.0286503	1.01806	0.53204	logistic	57691	1259	56432			0		FALSE	FALSE	Other disorders of stomach and duodenum	digestive	-0.0382502	0.0740571	0.962472	1.07687
527.7	PRS		0.0274761	0.0440655	1.02786	0.532937	logistic	61920	527	61393			0		FALSE	FALSE	Disturbance of salivary secretion	digestive	-0.0588907	0.113843	0.94281	1.12058
613.5	PRS		0.0227438	0.036503	1.023	0.533241	logistic	63075	779	62296			0		FALSE	FALSE	Mastodynia	genitourinary	-0.0488007	0.0942884	0.952371	1.09888
377.3	PRS		-0.0386332	0.0620439	0.962103	0.533498	logistic	57158	261	56897			0		FALSE	FALSE	Optic neuritis/neuropathy	sense organs	-0.160237	0.0829706	0.851942	1.08651
578.9	PRS		-0.0154817	0.0249125	0.984638	0.534309	logistic	53283	1688	51595			0		FALSE	FALSE	Hemorrhage of gastrointestinal tract	digestive	-0.0643093	0.0333459	0.937715	1.03391
575	PRS		-0.0153368	0.0247685	0.98478	0.535781	logistic	61373	1686	59687			0		FALSE	FALSE	Other biliary tract disease	digestive	-0.0638823	0.0332086	0.938115	1.03377
471	PRS		-0.0397305	0.0642712	0.961048	0.536464	logistic	45038	245	44793			0		FALSE	FALSE	Nasal polyps	respiratory	-0.1657	0.0862387	0.847301	1.09007
452	PRS		-0.0104001	0.0168366	0.989654	0.536766	logistic	51265	3896	47369			0		FALSE	FALSE	Other venous embolism and thrombosis	circulatory system	-0.0433992	0.0225989	0.957529	1.02286
765	PRS		0.018282	0.0298041	1.01845	0.539606	logistic	59014	1166	57848			0		FALSE	FALSE	Cervical radiculitis	symptoms	-0.0401328	0.0766969	0.960662	1.07971
312	PRS		-0.0271094	0.0442043	0.973255	0.539694	logistic	61309	531	60778			0		FALSE	FALSE	Conduct disorders	mental disorders	-0.113748	0.0595294	0.892483	1.06134
276.42	PRS		-0.0267938	0.0438456	0.973562	0.541136	logistic	43353	528	42825			0		FALSE	FALSE	Alkalosis	endocrine/metabolic	-0.11273	0.0591419	0.893392	1.06093
374.1	PRS		-0.0491582	0.0805573	0.952031	0.541712	logistic	57005	156	56849			0		FALSE	FALSE	Ectropion or entropion	sense organs	-0.207048	0.108731	0.812981	1.11486
722.6	PRS		0.010552	0.0172973	1.01061	0.541838	logistic	55726	3779	51947			0		FALSE	FALSE	Degeneration of intervertebral disc	musculoskeletal	-0.0233501	0.0444541	0.97692	1.04546
208	PRS		0.00968622	0.0159088	1.00973	0.542618	logistic	60248	4502	55746			0		FALSE	FALSE	Benign neoplasm of colon	neoplasms	-0.0214945	0.0408669	0.978735	1.04171
334	PRS		-0.0227369	0.0373535	0.97752	0.542727	logistic	50468	729	49739			0		FALSE	FALSE	Degenerative disease of the spinal cord	neurological	-0.0959484	0.0504746	0.908511	1.05177
558	PRS		-0.0124692	0.0205891	0.987608	0.544766	logistic	45928	2534	43394			0		FALSE	FALSE	Noninfectious gastroenteritis	digestive	-0.052823	0.0278846	0.948548	1.02828
41.8	PRS		0.0561426	0.0927961	1.05775	0.545172	logistic	54205	119	54086			0		FALSE	FALSE	H. pylori	infectious diseases	-0.125734	0.23802	0.881849	1.26873
512.1	PRS		-0.0185593	0.030724	0.981612	0.5458	logistic	34335	1111	33224			0		FALSE	FALSE	Wheezing	respiratory	-0.0787772	0.0416586	0.924246	1.04254
189.1	PRS		-0.0192642	0.0319581	0.98092	0.546644	logistic	64911	1014	63897			0		FALSE	FALSE	Cancer of kidney and renal pelvis	neoplasms	-0.0819009	0.0433725	0.921363	1.04433
722.7	PRS		0.0444155	0.0737086	1.04542	0.546786	logistic	52134	187	51947			0		FALSE	FALSE	Intervertebral disc disorder with myelopathy	musculoskeletal	-0.100051	0.188882	0.904792	1.2079
941	PRS		-0.0600111	0.0997007	0.941754	0.547233	logistic	51591	102	51489			0		FALSE	FALSE	Adverse reaction to serum or vaccine	injuries & poisonings	-0.255421	0.135399	0.77459	1.14499
145.3	PRS		0.0516647	0.0859498	1.05302	0.547771	logistic	64159	138	64021			0		FALSE	FALSE	Cancer of major salivary glands	neoplasms	-0.116794	0.220123	0.889769	1.24623
174	PRS		-0.0120558	0.020143	0.988017	0.5495	logistic	61222	2808	58414			0		FALSE	FALSE	Breast cancer	neoplasms	-0.0515353	0.0274237	0.94977	1.0278
363	PRS		0.0399171	0.0667861	1.04072	0.55005	logistic	59902	229	59673			0		FALSE	FALSE	Chorioretinal inflammations, scars, and other disorders of choroid	sense organs	-0.0909814	0.170816	0.913035	1.18627
172.11	PRS		0.0171307	0.0286654	1.01728	0.5501	logistic	56643	1271	55372			0		FALSE	FALSE	Melanomas of skin	neoplasms	-0.0390523	0.0733138	0.9617	1.07607
611.1	PRS		-0.0110767	0.0185386	0.988984	0.550178	logistic	61776	3367	58409			0		FALSE	FALSE	Abnormal mammogram	genitourinary	-0.0474117	0.0252583	0.953695	1.02558
433.5	PRS		0.0296113	0.0495692	1.03005	0.550258	logistic	55448	415	55033			0		FALSE	FALSE	Cerebral aneurysm	circulatory system	-0.0675424	0.126765	0.934688	1.13515
759	PRS		-0.0230595	0.0386572	0.977204	0.550833	logistic	64128	686	63442			0		FALSE	FALSE	Other and unspecified congenital anomalies	congenital anomalies	-0.0988261	0.0527071	0.9059	1.05412
334.1	PRS		-0.0534147	0.0895645	0.947987	0.550919	logistic	49864	125	49739			0		FALSE	FALSE	Spinocerebellar disease	neurological	-0.228958	0.122128	0.795362	1.1299
416	PRS		0.00917819	0.0154294	1.00922	0.551943	logistic	58580	4777	53803			0		FALSE	FALSE	Cardiomegaly	circulatory system	-0.0210629	0.0394193	0.979157	1.04021
512.8	PRS		-0.00680654	0.0114455	0.993217	0.552051	logistic	43648	10424	33224			0		FALSE	FALSE	Cough	respiratory	-0.0292394	0.0156263	0.971184	1.01575
958.2	PRS		0.0404334	0.0681014	1.04126	0.552697	logistic	64879	219	64660			0		FALSE	FALSE	Traumatic and surgical subcutaneous emphysema	injuries & poisonings	-0.0930429	0.17391	0.911154	1.18995
931	PRS		-0.0530536	0.0893611	0.948329	0.552713	logistic	51615	126	51489			0		FALSE	FALSE	Contact dermatitis and other eczema due to plants [except food]	dermatologic	-0.228198	0.122091	0.795967	1.12986
303.4	PRS		-0.0335901	0.0567884	0.966968	0.554188	logistic	38982	314	38668			0		FALSE	FALSE	Somatoform disorder	mental disorders	-0.144893	0.0777132	0.865114	1.08081
907	PRS		0.0332356	0.0567994	1.03379	0.558453	logistic	65689	315	65374			0		FALSE	FALSE	Injuries to the nervous system	injuries & poisonings	-0.0780891	0.14456	0.924882	1.15553
285.2	PRS		0.00982665	0.0167951	1.00988	0.558486	logistic	46375	4020	42355			0		FALSE	FALSE	Anemia of chronic disease	hematopoietic	-0.0230911	0.0427444	0.977173	1.04367
370.31	PRS		-0.027933	0.0478142	0.972453	0.559086	logistic	57296	447	56849			0		FALSE	FALSE	Keratoconjunctivitis sicca	sense organs	-0.121647	0.065781	0.885461	1.06799
801.1	PRS		0.0211302	0.036268	1.02136	0.560153	logistic	54174	784	53390			0		FALSE	FALSE	Fracture of foot	injuries & poisonings	-0.0499537	0.0922141	0.951273	1.0966
420	PRS		0.0143532	0.0246857	1.01446	0.560945	logistic	61209	1713	59496			0		FALSE	FALSE	Carditis	circulatory system	-0.0340298	0.0627362	0.966543	1.06475
155.1	PRS		0.0261964	0.0450956	1.02654	0.561303	logistic	58172	504	57668			0		FALSE	FALSE	Malignant neoplasm of liver, primary	neoplasms	-0.0621894	0.114582	0.939705	1.1214
686.1	PRS		-0.0366269	0.0630915	0.964036	0.561554	logistic	54662	254	54408			0		FALSE	FALSE	Carbuncle and furuncle	dermatologic	-0.160284	0.0870303	0.851902	1.09093
426	PRS		-0.0084895	0.0146546	0.991546	0.562382	logistic	45667	5974	39693			0		FALSE	FALSE	Cardiac conduction disorders	circulatory system	-0.0372119	0.0202329	0.963472	1.02044
938	PRS		0.0157355	0.0272542	1.01586	0.563697	logistic	52916	1427	51489			0		FALSE	FALSE	Dermatitis due to solar radiation	dermatologic	-0.0376818	0.0691527	0.963019	1.0716
709	PRS		-0.0163971	0.028498	0.983737	0.565036	logistic	55852	1275	54577			0		FALSE	FALSE	Diffuse diseases of connective tissue	dermatologic	-0.0722523	0.039458	0.930296	1.04025
526.5	PRS		-0.0557224	0.0970246	0.945802	0.565757	logistic	60515	107	60408			0		FALSE	FALSE	Inflammatory conditions of jaw	digestive	-0.245887	0.134442	0.782011	1.1439
474	PRS		0.0169623	0.0296179	1.01711	0.566845	logistic	46086	1293	44793			0		FALSE	FALSE	Acute and chronic tonsillitis	respiratory	-0.0410877	0.0750123	0.959745	1.0779
427.11	PRS		-0.0157797	0.0275558	0.984344	0.566885	logistic	41090	1397	39693			0		FALSE	FALSE	Paroxysmal supraventricular tachycardia	circulatory system	-0.0697881	0.0382287	0.932591	1.03897
743.21	PRS		-0.0365078	0.0637607	0.964151	0.566932	logistic	54835	247	54588			0		FALSE	FALSE	Pathologic fracture of vertebrae	musculoskeletal	-0.161477	0.0884608	0.850887	1.09249
274.2	PRS		0.0393961	0.0689818	1.04018	0.567926	logistic	62734	215	62519			0		FALSE	FALSE	Crystal arthropathies	endocrine/metabolic	-0.0958057	0.174598	0.908641	1.19077
158	PRS		-0.028283	0.0495328	0.972113	0.568003	logistic	58083	415	57668			0		FALSE	FALSE	Neoplasm of unspecified nature of digestive system	neoplasms	-0.125365	0.0687995	0.882174	1.07122
585.34	PRS		-0.0155641	0.0272588	0.984556	0.568015	logistic	49901	1423	48478			0		FALSE	FALSE	Chronic Kidney Disease, Stage IV	genitourinary	-0.0689904	0.0378621	0.933336	1.03859
317.11	PRS		-0.0246372	0.0431839	0.975664	0.568327	logistic	50465	550	49915			0		FALSE	FALSE	Alcoholic liver damage	mental disorders	-0.109276	0.0600017	0.896483	1.06184
305.2	PRS		-0.026962	0.0472623	0.973398	0.568354	logistic	39131	463	38668			0		FALSE	FALSE	Eating disorder	mental disorders	-0.119594	0.0656703	0.88728	1.06787
751	PRS		0.0165389	0.0290115	1.01668	0.568621	logistic	63303	1242	62061			0		FALSE	FALSE	Genitourinary congenital anomalies	congenital anomalies	-0.0403225	0.0734004	0.96048	1.07616
290	PRS		-0.0128939	0.0227607	0.987189	0.571056	logistic	54256	2143	52113			0		FALSE	FALSE	Delirium dementia and amnestic and other cognitive disorders	mental disorders	-0.057504	0.0317163	0.944118	1.03222
420.3	PRS		0.0257593	0.045475	1.02609	0.571089	logistic	59990	494	59496			0		FALSE	FALSE	Endocarditis	circulatory system	-0.0633702	0.114889	0.938596	1.12175
736	PRS		-0.0267363	0.0472412	0.973618	0.571426	logistic	57509	454	57055			0		FALSE	FALSE	Other acquired deformities of limbs	musculoskeletal	-0.119327	0.0658547	0.887517	1.06807
577.3	PRS		0.0277612	0.0491134	1.02815	0.571906	logistic	64090	423	63667			0		FALSE	FALSE	Cyst and pseudocyst of pancreas	digestive	-0.0684993	0.124022	0.933794	1.13204
800.4	PRS		0.0336145	0.0598426	1.03419	0.574311	logistic	53675	285	53390			0		FALSE	FALSE	Fracture of patella	injuries & poisonings	-0.0836749	0.150904	0.91973	1.16288
312.3	PRS		0.0522549	0.0930425	1.05364	0.574372	logistic	60896	118	60778			0		FALSE	FALSE	Impulse control disorder	mental disorders	-0.130105	0.234615	0.878003	1.26442
724.2	PRS		-0.0325463	0.0579674	0.967978	0.574484	logistic	52247	300	51947			0		FALSE	FALSE	Disorders of coccyx	musculoskeletal	-0.14616	0.0810676	0.864019	1.08444
191.1	PRS		-0.0210736	0.0378336	0.979147	0.577522	logistic	64423	708	63715			0		FALSE	FALSE	Cancer of brain and nervous system	neoplasms	-0.0952261	0.0530788	0.909167	1.05451
560.3	PRS		-0.0426301	0.0768519	0.958266	0.579097	logistic	43565	171	43394			0		FALSE	FALSE	Peritoneal or intestinal adhesions	digestive	-0.193257	0.107997	0.82427	1.11404
585.1	PRS		-0.00719204	0.0129712	0.992834	0.579261	logistic	55844	7366	48478			0		FALSE	FALSE	Acute renal failure	genitourinary	-0.0326151	0.018231	0.967911	1.0184
994.21	PRS		0.0149349	0.0269849	1.01505	0.579952	logistic	61149	1425	59724			0		FALSE	FALSE	Septic shock	injuries & poisonings	-0.0379545	0.0678243	0.962757	1.07018
381	PRS		-0.0094534	0.0170904	0.990591	0.580166	logistic	60889	3741	57148			0		FALSE	FALSE	Otitis media and Eustachian tube disorders	sense organs	-0.04295	0.0240431	0.957959	1.02433
573.9	PRS		-0.0144625	0.0263063	0.985642	0.582476	logistic	50850	1498	49352			0		FALSE	FALSE	Abnormal serum enzyme levels	digestive	-0.0660219	0.037097	0.93611	1.03779
275.53	PRS		0.0188508	0.0343593	1.01903	0.583254	logistic	59158	870	58288			0		FALSE	FALSE	Disorders of phosphorus metabolism	endocrine/metabolic	-0.0484922	0.0861938	0.952665	1.09002
599.1	PRS		0.0329317	0.0600732	1.03348	0.58356	logistic	47796	284	47512			0		FALSE	FALSE	Urinary obstruction	genitourinary	-0.0848096	0.150673	0.918687	1.16262
427.22	PRS		0.0132485	0.0243024	1.01334	0.585647	logistic	41688	1995	39693			0		FALSE	FALSE	Atrial flutter	circulatory system	-0.0343832	0.0608803	0.966201	1.06277
362.27	PRS		-0.0407595	0.074831	0.96006	0.585968	logistic	59383	182	59201			0		FALSE	FALSE	Drusen (degenerative) of retina	sense organs	-0.187426	0.105906	0.829091	1.11172
202.21	PRS		-0.0534956	0.0982408	0.94791	0.586073	logistic	62995	104	62891			0		FALSE	FALSE	Nodular lymphoma	neoplasms	-0.246044	0.139053	0.781888	1.14918
979	PRS		-0.013335	0.0246584	0.986754	0.588652	logistic	50820	1716	49104			0		FALSE	FALSE	Adverse drug events and drug allergies	injuries & poisonings	-0.0616645	0.0349945	0.940198	1.03561
599.6	PRS		0.0371966	0.068824	1.0379	0.58888	logistic	47727	215	47512			0		FALSE	FALSE	Oliguria and anuria	genitourinary	-0.0976959	0.172089	0.906925	1.18778
585.32	PRS		0.0143024	0.0264726	1.01441	0.58901	logistic	49984	1506	48478			0		FALSE	FALSE	End stage renal disease	genitourinary	-0.037583	0.0661878	0.963114	1.06843
585.33	PRS		-0.0103408	0.0191621	0.989712	0.58944	logistic	51557	3079	48478			0		FALSE	FALSE	Chronic Kidney Disease, Stage III	genitourinary	-0.0478979	0.0272163	0.953231	1.02759
597.8	PRS		0.0362012	0.067161	1.03686	0.589873	logistic	59355	227	59128			0		FALSE	FALSE	Urethral hypermobility/ISD	genitourinary	-0.095432	0.167834	0.90898	1.18274
504	PRS		0.0236613	0.0439053	1.02394	0.589944	logistic	45968	531	45437			0		FALSE	FALSE	Other alveolar and parietoalveolar pneumonopathy	respiratory	-0.0623915	0.109714	0.939515	1.11596
458.9	PRS		-0.00847331	0.0157288	0.991562	0.590085	logistic	57628	4535	53093			0		FALSE	FALSE	Hypotension NOS	circulatory system	-0.0393012	0.0223546	0.961461	1.02261
480	PRS		0.00691932	0.0128988	1.00694	0.591661	logistic	56901	7001	49900			0		FALSE	FALSE	Pneumonia	respiratory	-0.0183619	0.0322005	0.981806	1.03272
577.1	PRS		0.0225754	0.0421151	1.02283	0.59193	logistic	64242	575	63667			0		FALSE	FALSE	Acute pancreatitis	digestive	-0.0599686	0.105119	0.941794	1.11084
569.2	PRS		-0.0145549	0.0272104	0.985551	0.592718	logistic	55647	1393	54254			0		FALSE	FALSE	Gastrointestinal complications	digestive	-0.0678863	0.0387766	0.934367	1.03954
371.1	PRS		0.0301111	0.0562972	1.03057	0.592747	logistic	57171	322	56849			0		FALSE	FALSE	Uveitis, noninfectious or NOS	sense organs	-0.0802294	0.140452	0.922905	1.15079
264	PRS		-0.0136576	0.0255543	0.986435	0.593027	logistic	48003	2043	45960			0		FALSE	FALSE	Lack of normal physiological development	endocrine/metabolic	-0.0637431	0.0364279	0.938246	1.0371
306.9	PRS		-0.0469827	0.0880409	0.954104	0.593586	logistic	38799	131	38668			0		FALSE	FALSE	Tension headache	mental disorders	-0.21954	0.125574	0.802888	1.1338
275.51	PRS		-0.0200395	0.0375777	0.98016	0.593838	logistic	59008	720	58288			0		FALSE	FALSE	Hypocalcemia	endocrine/metabolic	-0.0936904	0.0536114	0.910565	1.05507
377.1	PRS		-0.04042	0.0762405	0.960386	0.595998	logistic	57070	173	56897			0		FALSE	FALSE	Optic atrophy	sense organs	-0.189849	0.109009	0.827084	1.11517
275.1	PRS		-0.0330526	0.0623903	0.967488	0.59627	logistic	58547	259	58288			0		FALSE	FALSE	Disorders of iron metabolism	hematopoietic	-0.155335	0.08923	0.856128	1.09333
573.2	PRS		-0.0207674	0.0392736	0.979447	0.596952	logistic	50013	661	49352			0		FALSE	FALSE	Liver replaced by transplant	digestive	-0.0977422	0.0562074	0.906883	1.05782
278.3	PRS		-0.0363112	0.0691939	0.96434	0.59974	logistic	49855	209	49646			0		FALSE	FALSE	Localized adiposity	endocrine/metabolic	-0.171929	0.0993063	0.842039	1.1044
755.61	PRS		0.0360562	0.0687519	1.03671	0.599973	logistic	63997	213	63784			0		FALSE	FALSE	Congenital hip dysplasia and deformity	congenital anomalies	-0.0986951	0.170808	0.906019	1.18626
211	PRS		0.0235832	0.0450547	1.02386	0.600672	logistic	59969	503	59466			0		FALSE	FALSE	Benign neoplasm of other parts of digestive system	neoplasms	-0.0647224	0.111889	0.937328	1.11839
736.2	PRS		-0.0489238	0.0945193	0.952254	0.604733	logistic	57168	113	57055			0		FALSE	FALSE	Acquired deformities of finger	musculoskeletal	-0.234178	0.136331	0.791221	1.14606
555.2	PRS		-0.0155507	0.0302141	0.98457	0.606774	logistic	44529	1135	43394			0		FALSE	FALSE	Ulcerative colitis	digestive	-0.0747692	0.0436678	0.927958	1.04464
323.8	PRS		-0.043272	0.0841556	0.957651	0.607119	logistic	65028	142	64886			0		FALSE	FALSE	Encephalitis, non-infectious	neurological	-0.208214	0.12167	0.812033	1.12938
656.6	PRS		-0.0440679	0.0858495	0.956889	0.607731	logistic	64719	135	64584			0		FALSE	FALSE	Perinatal disorders of digestive system	pregnancy complications	-0.21233	0.124194	0.808698	1.13224
841	PRS		-0.0178921	0.0348577	0.982267	0.607749	logistic	58579	843	57736			0		FALSE	FALSE	Sprains and strains of back and neck	injuries & poisonings	-0.086212	0.0504278	0.9174	1.05172
274.21	PRS		0.0371865	0.0726195	1.03789	0.6086	logistic	62713	194	62519			0		FALSE	FALSE	Chondrocalcinosis	endocrine/metabolic	-0.105145	0.179518	0.900194	1.19664
389	PRS		-0.00748326	0.0146851	0.992545	0.610345	logistic	62623	5143	57480			0		FALSE	FALSE	Hearing loss	sense organs	-0.0362656	0.0212991	0.964384	1.02153
695.7	PRS		0.0319782	0.0629509	1.0325	0.611463	logistic	55808	256	55552			0		FALSE	FALSE	Prurigo and Lichen	dermatologic	-0.0914032	0.15536	0.91265	1.16808
427	PRS		-0.00476824	0.00944599	0.995243	0.613706	logistic	57805	18112	39693			0		FALSE	FALSE	Cardiac dysrhythmias	circulatory system	-0.023282	0.0137456	0.976987	1.01384
751.3	PRS		0.0386594	0.0768453	1.03942	0.614907	logistic	62233	172	62061			0		FALSE	FALSE	Obstructive genitourinary defect	congenital anomalies	-0.111955	0.189274	0.894085	1.20837
961	PRS		-0.041023	0.0824269	0.959807	0.618703	logistic	49251	147	49104			0		FALSE	FALSE	Poisoning by other anti-infectives	injuries & poisonings	-0.202577	0.120531	0.816624	1.1281
381.9	PRS		0.0299863	0.060296	1.03044	0.618964	logistic	57430	282	57148			0		FALSE	FALSE	Otorrhea	sense organs	-0.0881916	0.148164	0.915585	1.1597
290.13	PRS		0.0379923	0.0765425	1.03872	0.619643	logistic	52300	187	52113			0		FALSE	FALSE	Senile dementia	mental disorders	-0.112028	0.188013	0.894019	1.20685
550.2	PRS		-0.0108247	0.0218954	0.989234	0.621036	logistic	59273	2222	57051			0		FALSE	FALSE	Diaphragmatic hernia	digestive	-0.0537389	0.0320895	0.94768	1.03261
695.42	PRS		-0.016434	0.0333126	0.9837	0.621781	logistic	55151	925	54226			0		FALSE	FALSE	Systemic lupus erythematosus	dermatologic	-0.0817255	0.0488575	0.921525	1.05007
696.41	PRS		-0.0169663	0.0347854	0.983177	0.625734	logistic	53938	843	53095			0		FALSE	FALSE	Psoriasis vulgaris	dermatologic	-0.0851444	0.0512119	0.91838	1.05255
939	PRS		0.00869542	0.0178813	1.00873	0.626765	logistic	54883	3394	51489			0		FALSE	FALSE	Atopic/contact dermatitis due to other or unspecified	dermatologic	-0.0263513	0.0437421	0.973993	1.04471
428.4	PRS		-0.010205	0.0210078	0.989847	0.627127	logistic	54517	2463	52054			0		FALSE	FALSE	Heart failure with preserved EF [Diastolic heart failure]	circulatory system	-0.0513795	0.0309694	0.949918	1.03145
598	PRS		0.0199655	0.0411951	1.02017	0.627919	logistic	65023	602	64421			0		FALSE	FALSE	Abnormal findings on examination of urine	genitourinary	-0.0607754	0.100707	0.941035	1.10595
225	PRS		-0.0204189	0.0421894	0.979788	0.628399	logistic	64284	569	63715			0		FALSE	FALSE	Benign neoplasm of brain and other parts of nervous system	neoplasms	-0.103108	0.0622707	0.902029	1.06425
803.3	PRS		-0.0243366	0.0504793	0.975957	0.629728	logistic	53790	400	53390			0		FALSE	FALSE	Fracture of clavicle or scapula	injuries & poisonings	-0.123274	0.074601	0.884021	1.07745
276.12	PRS		-0.00815107	0.0169462	0.991882	0.630519	logistic	46726	3901	42825			0		FALSE	FALSE	Hyposmolality and/or hyponatremia	endocrine/metabolic	-0.0413651	0.0250629	0.959479	1.02538
41.4	PRS		0.0135148	0.0282364	1.01361	0.632202	logistic	55381	1295	54086			0		FALSE	FALSE	E. coli	infectious diseases	-0.0418275	0.0688571	0.959035	1.07128
343	PRS		-0.0225198	0.0471936	0.977732	0.633234	logistic	50210	471	49739			0		FALSE	FALSE	Infantile cerebral palsy	neurological	-0.115017	0.0699779	0.891351	1.07248
585.2	PRS		0.0146241	0.0307198	1.01473	0.63404	logistic	49584	1106	48478			0		FALSE	FALSE	Renal failure NOS	genitourinary	-0.0455856	0.0748339	0.955438	1.07771
938.2	PRS		0.0137254	0.0288794	1.01382	0.634596	logistic	52758	1269	51489			0		FALSE	FALSE	Chronic dermatitis due to solar radiation	dermatologic	-0.0428771	0.0703279	0.958029	1.07286
772.6	PRS		0.0346017	0.0737958	1.03521	0.639153	logistic	56532	187	56345			0		FALSE	FALSE	Facial weakness	symptoms	-0.110036	0.179239	0.895802	1.19631
260.6	PRS		-0.014984	0.0321154	0.985128	0.640808	logistic	46960	1000	45960			0		FALSE	FALSE	Anorexia	endocrine/metabolic	-0.077929	0.047961	0.92503	1.04913
502	PRS		0.0176962	0.0379881	1.01785	0.641333	logistic	46151	714	45437			0		FALSE	FALSE	Postinflammatory pulmonary fibrosis	respiratory	-0.0567591	0.0921516	0.944822	1.09653
745	PRS		0.00432513	0.00929938	1.00433	0.641861	logistic	58698	17379	41319			0		FALSE	FALSE	Pain in joint	musculoskeletal	-0.0139013	0.0225516	0.986195	1.02281
200	PRS		0.014106	0.0303852	1.01421	0.642476	logistic	64012	1121	62891			0		FALSE	FALSE	Myeloproliferative disease	neoplasms	-0.0454478	0.0736599	0.955569	1.07644
380.4	PRS		-0.011708	0.0253867	0.98836	0.644667	logistic	62936	1622	61314			0		FALSE	FALSE	Impacted cerumen	sense organs	-0.0614651	0.0380491	0.940386	1.03878
474.1	PRS		-0.0446731	0.096946	0.95631	0.644939	logistic	44900	107	44793			0		FALSE	FALSE	Acute tonsillitis	respiratory	-0.234684	0.145338	0.790821	1.15643
250.42	PRS		0.00665258	0.0144601	1.00667	0.64547	logistic	52008	5688	46320			0		FALSE	FALSE	Other abnormal glucose	endocrine/metabolic	-0.0216887	0.0349939	0.978545	1.03561
172.3	PRS		-0.0203217	0.0444924	0.979883	0.647854	logistic	55891	519	55372			0		FALSE	FALSE	Carcinoma in situ of skin	neoplasms	-0.107525	0.0668818	0.898054	1.06917
715	PRS		0.0163411	0.0358439	1.01648	0.648463	logistic	56659	800	55859			0		FALSE	FALSE	Other inflammatory spondylopathies	musculoskeletal	-0.0539115	0.0865938	0.947516	1.09045
830	PRS		0.0106571	0.0234052	1.01071	0.648872	logistic	63189	1905	61284			0		FALSE	FALSE	Dislocation	injuries & poisonings	-0.0352163	0.0565305	0.965397	1.05816
761	PRS		-0.00689601	0.0151584	0.993128	0.649159	logistic	62179	4831	57348			0		FALSE	FALSE	Cervicalgia	symptoms	-0.0366059	0.0228138	0.964056	1.02308
8.6	PRS		-0.0266228	0.0586414	0.973728	0.649833	logistic	63407	298	63109			0		FALSE	FALSE	Viral Enteritis	infectious diseases	-0.141558	0.0883121	0.868005	1.09233
280	PRS		-0.0076764	0.0169178	0.992353	0.650011	logistic	46258	3903	42355			0		FALSE	FALSE	Iron deficiency anemias	hematopoietic	-0.0408347	0.0254819	0.959988	1.02581
586.4	PRS		-0.0160568	0.0355208	0.984071	0.65124	logistic	49304	826	48478			0		FALSE	FALSE	Stricture/obstruction of ureter	genitourinary	-0.0856763	0.0535626	0.917891	1.05502
706.8	PRS		-0.0230016	0.0509127	0.977261	0.651424	logistic	59393	392	59001			0		FALSE	FALSE	Other specified diseases of sebaceous glands	dermatologic	-0.122789	0.0767854	0.884451	1.07981
743.4	PRS		0.0380594	0.0844615	1.03879	0.652269	logistic	54729	141	54588			0		FALSE	FALSE	Stress fracture	musculoskeletal	-0.127482	0.203601	0.880309	1.22581
428.2	PRS		-0.0107128	0.0237758	0.989344	0.652294	logistic	53939	1885	52054			0		FALSE	FALSE	Heart failure NOS	circulatory system	-0.0573125	0.0358869	0.944299	1.03654
70.3	PRS		0.0125656	0.0279206	1.01264	0.652675	logistic	53661	1336	52325			0		FALSE	FALSE	Viral hepatitis C	infectious diseases	-0.0421577	0.067289	0.958719	1.0696
750	PRS		-0.0198418	0.044281	0.980354	0.654089	logistic	62581	520	62061			0		FALSE	FALSE	Digestive congenital anomalies	congenital anomalies	-0.106631	0.0669473	0.898857	1.06924
962.1	PRS		0.0335349	0.0748437	1.0341	0.654106	logistic	49284	180	49104			0		FALSE	FALSE	Adrenal cortical steroids causing adverse effects in therapeutic use	injuries & poisonings	-0.113156	0.180226	0.893011	1.19749
695.8	PRS		-0.0241493	0.0541924	0.97614	0.655871	logistic	55895	343	55552			0		FALSE	FALSE	Other specified erythematous conditions	dermatologic	-0.130364	0.0820658	0.877775	1.08553
594	PRS		-0.0081892	0.0184053	0.991844	0.656366	logistic	62652	3150	59502			0		FALSE	FALSE	Urinary calculus	genitourinary	-0.044263	0.0278846	0.956702	1.02828
580.3	PRS		-0.0174162	0.0393038	0.982735	0.657681	logistic	49140	662	48478			0		FALSE	FALSE	Nephritis and nephropathy without mention of glomerulonephritis	genitourinary	-0.0944502	0.0596179	0.909873	1.06143
586.12	PRS		0.0273513	0.061746	1.02773	0.657791	logistic	48748	270	48478			0		FALSE	FALSE	Vesicoureteral reflux	genitourinary	-0.0936686	0.148371	0.910584	1.15994
958	PRS		-0.0182489	0.0412274	0.981917	0.658026	logistic	65257	597	64660			0		FALSE	FALSE	Certain early complications of trauma or procedure	injuries & poisonings	-0.0990531	0.0625553	0.905695	1.06455
260.22	PRS		0.027472	0.0621161	1.02785	0.658295	logistic	46224	264	45960			0		FALSE	FALSE	Nutritional marasmus	endocrine/metabolic	-0.0942733	0.149217	0.910034	1.16093
565	PRS		0.0101621	0.0230014	1.01021	0.658631	logistic	56239	1985	54254			0		FALSE	FALSE	Anal and rectal conditions	digestive	-0.0349199	0.0552441	0.965683	1.0568
289.3	PRS		-0.0324903	0.0735521	0.968032	0.658683	logistic	48422	187	48235			0		FALSE	FALSE	Personal history of diseases of blood and blood-forming organs	hematopoietic	-0.17665	0.111669	0.838073	1.11814
800	PRS		0.00903898	0.020633	1.00908	0.661325	logistic	55890	2500	53390			0		FALSE	FALSE	Fracture of lower limb	injuries & poisonings	-0.0314009	0.0494788	0.969087	1.05072
318	PRS		-0.00526541	0.012098	0.994748	0.663395	logistic	58153	8238	49915			0		FALSE	FALSE	Tobacco use disorder	mental disorders	-0.028977	0.0184461	0.971439	1.01862
706	PRS		0.00844754	0.0194629	1.00848	0.664265	logistic	61814	2813	59001			0		FALSE	FALSE	Diseases of sebaceous glands	dermatologic	-0.029699	0.0465941	0.970738	1.0477
379.1	PRS		-0.0350836	0.081165	0.965525	0.66556	logistic	57050	153	56897			0		FALSE	FALSE	Scleritis and episcleritis	sense organs	-0.194164	0.123997	0.823523	1.13201
425.11	PRS		-0.0299976	0.0695636	0.970448	0.666304	logistic	59705	209	59496			0		FALSE	FALSE	Hypertrophic obstructive cardiomyopathy	circulatory system	-0.16634	0.106345	0.846758	1.11221
578.1	PRS		0.0189519	0.0441523	1.01913	0.667749	logistic	52118	523	51595			0		FALSE	FALSE	Hematemesis	digestive	-0.0675851	0.105489	0.934648	1.11125
535	PRS		-0.0109407	0.025516	0.989119	0.668085	logistic	58030	1598	56432			0		FALSE	FALSE	Gastritis and duodenitis	digestive	-0.0609511	0.0390697	0.940869	1.03984
750.21	PRS		0.0302377	0.0705611	1.0307	0.668264	logistic	62264	203	62061			0		FALSE	FALSE	Congenital anomalies of intestine	congenital anomalies	-0.108059	0.168535	0.897574	1.18357
337.1	PRS		-0.0375612	0.0882967	0.963136	0.670547	logistic	49867	128	49739			0		FALSE	FALSE	Peripheral autonomic neuropathy	neurological	-0.21062	0.135497	0.810082	1.14511
280.1	PRS		-0.00784431	0.0184813	0.992186	0.671241	logistic	45569	3214	42355			0		FALSE	FALSE	Iron deficiency anemias, unspecified or not due to blood loss	hematopoietic	-0.044067	0.0283783	0.95689	1.02878
495	PRS		-0.00625526	0.0147846	0.993764	0.672227	logistic	55637	5084	50553			0		FALSE	FALSE	Asthma	respiratory	-0.0352325	0.022722	0.965381	1.02298
374.6	PRS		-0.0146435	0.0346386	0.985463	0.672477	logistic	57718	869	56849			0		FALSE	FALSE	Dermatochalasis	sense organs	-0.082534	0.053247	0.92078	1.05469
112.3	PRS		0.0270517	0.0639966	1.02742	0.672511	logistic	56600	249	56351			0		FALSE	FALSE	Candidiasis of skin and nails	infectious diseases	-0.0983794	0.152483	0.906305	1.16472
348	PRS		-0.00813579	0.0192628	0.991897	0.672764	logistic	52614	2875	49739			0		FALSE	FALSE	Other conditions of brain	neurological	-0.0458902	0.0296187	0.955147	1.03006
513.3	PRS		-0.0170173	0.0403634	0.983127	0.673316	logistic	61572	627	60945			0		FALSE	FALSE	Hypoventilation	respiratory	-0.0961282	0.0620936	0.908348	1.06406
527.2	PRS		-0.0357343	0.0847876	0.964897	0.673422	logistic	61533	140	61393			0		FALSE	FALSE	Sialoadenitis	digestive	-0.201915	0.130446	0.817164	1.13934
872	PRS		-0.0335773	0.0799456	0.96698	0.674484	logistic	58480	158	58322			0		FALSE	FALSE	Traumatic amputation	injuries & poisonings	-0.190268	0.123113	0.826738	1.13101
204	PRS		0.012486	0.0297706	1.01256	0.674919	logistic	64058	1167	62891			0		FALSE	FALSE	Leukemia	neoplasms	-0.0458633	0.0708353	0.955173	1.0734
202	PRS		-0.0170503	0.0406851	0.983094	0.675159	logistic	63506	615	62891			0		FALSE	FALSE	Cancer of other lymphoid, histiocytic tissue	neoplasms	-0.0967916	0.0626911	0.907745	1.0647
475	PRS		-0.00766281	0.0183593	0.992366	0.6764	logistic	48010	3217	44793			0		FALSE	FALSE	Chronic sinusitis	respiratory	-0.0436463	0.0283207	0.957292	1.02873
728.71	PRS		-0.0327856	0.0789807	0.967746	0.678063	logistic	49646	161	49485			0		FALSE	FALSE	Contracture of palmar fascia [Dupuytren's disease]	musculoskeletal	-0.187585	0.122014	0.828959	1.12977
513.8	PRS		0.0261574	0.0630285	1.0265	0.678136	logistic	61201	256	60945			0		FALSE	FALSE	Disorders of diaphragm	respiratory	-0.0973763	0.149691	0.907215	1.16148
595	PRS		-0.0110042	0.0265862	0.989056	0.678944	logistic	60961	1459	59502			0		FALSE	FALSE	Hydronephrosis	genitourinary	-0.0631122	0.0411039	0.938838	1.04196
316.1	PRS		-0.0212797	0.0514758	0.978945	0.679319	logistic	50297	382	49915			0		FALSE	FALSE	Polyneuropathy due to drugs	mental disorders	-0.12217	0.0796111	0.884997	1.08287
575.9	PRS		0.0362741	0.0877987	1.03694	0.679496	logistic	59819	132	59687			0		FALSE	FALSE	Nonspecific abnormal findings on radiological and other examination of biliary tract	digestive	-0.135808	0.208356	0.87301	1.23165
401.21	PRS		-0.00816249	0.0198531	0.991871	0.680967	logistic	37094	3520	33574			0		FALSE	FALSE	Hypertensive heart disease	circulatory system	-0.0470739	0.030749	0.954017	1.03123
331.9	PRS		-0.0269721	0.0656502	0.973388	0.681185	logistic	49974	235	49739			0		FALSE	FALSE	Cerebral degeneration, unspecified	neurological	-0.155644	0.1017	0.855864	1.10705
426.31	PRS		-0.0204873	0.0499098	0.979721	0.681449	logistic	40111	418	39693			0		FALSE	FALSE	Right bundle branch block	circulatory system	-0.118309	0.0773341	0.888422	1.0804
327.4	PRS		0.00653301	0.015964	1.00655	0.682367	logistic	53438	4385	49053			0		FALSE	FALSE	Insomnia	neurological	-0.0247558	0.0378218	0.975548	1.03855
781	PRS		0.0133798	0.0328875	1.01347	0.68413	logistic	63710	949	62761			0		FALSE	FALSE	Symptoms involving nervous and musculoskeletal systems	symptoms	-0.0510786	0.0778382	0.950204	1.08095
242.3	PRS		-0.0399043	0.0983958	0.960881	0.685074	logistic	52009	104	51905			0		FALSE	FALSE	Exophthalmos	endocrine/metabolic	-0.232757	0.152948	0.792346	1.16526
772.4	PRS		0.0304412	0.0752243	1.03091	0.685718	logistic	56525	180	56345			0		FALSE	FALSE	Rhabdomyolysis	symptoms	-0.116996	0.177878	0.889589	1.19468
291	PRS		-0.00840639	0.0208437	0.991629	0.686723	logistic	54565	2452	52113			0		FALSE	FALSE	Other specified nonpsychotic and/or transient mental disorders	mental disorders	-0.0492592	0.0324465	0.951934	1.03298
473.3	PRS		0.0192654	0.0479055	1.01945	0.68757	logistic	45238	445	44793			0		FALSE	FALSE	Paralysis/spasm of vocal cords or larynx	respiratory	-0.0746276	0.113158	0.928089	1.11981
420.21	PRS		-0.0315686	0.0787506	0.968925	0.688517	logistic	59659	163	59496			0		FALSE	FALSE	Acute pericarditis	circulatory system	-0.185917	0.12278	0.830343	1.13064
333.2	PRS		0.0285294	0.0711695	1.02894	0.688519	logistic	49939	200	49739			0		FALSE	FALSE	Myoclonus	neurological	-0.11096	0.168019	0.894974	1.18296
200.1	PRS		-0.027409	0.0684091	0.972963	0.688668	logistic	54737	215	54522			0		FALSE	FALSE	Polycythemia vera	neoplasms	-0.161488	0.10667	0.850876	1.11257
172.22	PRS		0.0124219	0.0310143	1.0125	0.688774	logistic	56477	1105	55372			0		FALSE	FALSE	Squamous cell carcinoma	neoplasms	-0.0483651	0.0732088	0.952786	1.07596
327	PRS		-0.00509106	0.0127348	0.994922	0.689322	logistic	56265	7212	49053			0		FALSE	FALSE	Sleep disorders	neurological	-0.0300509	0.0198688	0.970396	1.02007
348.2	PRS		-0.0123995	0.0310204	0.987677	0.689362	logistic	50805	1066	49739			0		FALSE	FALSE	Cerebral edema and compression of brain	neurological	-0.0731984	0.0483994	0.929416	1.04959
427.8	PRS		-0.0106478	0.0267325	0.989409	0.690403	logistic	41331	1638	39693			0		FALSE	FALSE	Sinoatrial node dysfunction (Bradycardia)	circulatory system	-0.0630425	0.0417469	0.938904	1.04263
473	PRS		-0.00874403	0.0219595	0.991294	0.69049	logistic	46988	2195	44793			0		FALSE	FALSE	Diseases of the larynx and vocal cords	respiratory	-0.0517838	0.0342957	0.949534	1.03489
613.8	PRS		-0.0175381	0.0441971	0.982615	0.691503	logistic	62824	528	62296			0		FALSE	FALSE	Other specified disorders of breast	genitourinary	-0.104163	0.0690866	0.901079	1.07153
198.7	PRS		-0.0198207	0.0500766	0.980374	0.692247	logistic	47972	406	47566			0		FALSE	FALSE	Secondary malignant neoplasm of skin	neoplasms	-0.117969	0.0783276	0.888724	1.08148
510.2	PRS		-0.0278026	0.0703595	0.97258	0.692731	logistic	56056	202	55854			0		FALSE	FALSE	Lung transplant	respiratory	-0.165705	0.110099	0.847296	1.11639
726.2	PRS		-0.0311957	0.0790833	0.969286	0.693237	logistic	49647	162	49485			0		FALSE	FALSE	Synoviopathy	musculoskeletal	-0.186196	0.123805	0.830111	1.13179
194	PRS		-0.0343585	0.0872019	0.966225	0.693573	logistic	64156	132	64024			0		FALSE	FALSE	Cancer of other endocrine glands	neoplasms	-0.205271	0.136554	0.814427	1.14632
277.7	PRS		-0.019475	0.0494307	0.980713	0.693592	logistic	62450	414	62036			0		FALSE	FALSE	Dysmetabolic syndrome X	endocrine/metabolic	-0.116357	0.0774075	0.890157	1.08048
292.5	PRS		0.0196643	0.050045	1.01986	0.694369	logistic	52521	408	52113			0		FALSE	FALSE	Transient alteration of awareness	mental disorders	-0.0784221	0.117751	0.924574	1.12496
386.2	PRS		-0.0134776	0.0343829	0.986613	0.695069	logistic	56334	879	55455			0		FALSE	FALSE	Peripheral or central vertigo	sense organs	-0.0808668	0.0539116	0.922317	1.05539
277	PRS		-0.0127592	0.0326226	0.987322	0.695712	logistic	62997	961	62036			0		FALSE	FALSE	Other disorders of metabolism	endocrine/metabolic	-0.0766983	0.0511799	0.926169	1.05251
597.1	PRS		-0.026406	0.0681373	0.97394	0.698355	logistic	59346	218	59128			0		FALSE	FALSE	Urethral stricture (not specified as infectious)	genitourinary	-0.159953	0.107141	0.852184	1.11309
802	PRS		0.0179162	0.0462304	1.01808	0.698356	logistic	53869	479	53390			0		FALSE	FALSE	Fracture of pelvis	injuries & poisonings	-0.0726937	0.108526	0.929886	1.11463
227.3	PRS		0.0249084	0.0643234	1.02522	0.698581	logistic	64270	246	64024			0		FALSE	FALSE	Benign neoplasm of pituitary gland and craniopharyngeal duct (pouch)	neoplasms	-0.101163	0.15098	0.903786	1.16297
747.1	PRS		-0.00733579	0.0189781	0.992691	0.699097	logistic	64009	2960	61049			0		FALSE	FALSE	Cardiac congenital anomalies	congenital anomalies	-0.0445321	0.0298605	0.956445	1.03031
224.1	PRS		0.0311629	0.0807549	1.03165	0.699575	logistic	63871	156	63715			0		FALSE	FALSE	Benign neoplasm of eye, uveal	neoplasms	-0.127114	0.18944	0.880633	1.20857
259.1	PRS		-0.0308847	0.0806271	0.969587	0.701679	logistic	56489	155	56334			0		FALSE	FALSE	Nonspecific abnormal results of other endocrine function study	endocrine/metabolic	-0.188911	0.127142	0.82786	1.13558
455	PRS		0.00864877	0.0226044	1.00869	0.702005	logistic	49462	2093	47369			0		FALSE	FALSE	Hemorrhoids	circulatory system	-0.035655	0.0529525	0.964973	1.05438
613.1	PRS		0.0252483	0.0664185	1.02557	0.703842	logistic	62527	231	62296			0		FALSE	FALSE	Inflammatory disease of breast	genitourinary	-0.10493	0.155426	0.900388	1.16816
497	PRS		0.0150211	0.0396112	1.01513	0.704529	logistic	51206	653	50553			0		FALSE	FALSE	Bronchitis	respiratory	-0.0626154	0.0926576	0.939305	1.09709
190	PRS		0.0356602	0.0940687	1.0363	0.704623	logistic	63829	114	63715			0		FALSE	FALSE	Cancer of eye	neoplasms	-0.148711	0.220032	0.861818	1.24612
871.2	PRS		0.0238886	0.0630655	1.02418	0.704844	logistic	58579	257	58322			0		FALSE	FALSE	Open wound of finger(s)	injuries & poisonings	-0.0997174	0.147495	0.905093	1.15893
513.4	PRS		0.0133747	0.0353879	1.01346	0.705472	logistic	61760	815	60945			0		FALSE	FALSE	Hyperventilation	respiratory	-0.0559843	0.0827337	0.945554	1.08625
301.2	PRS		-0.0259377	0.068864	0.974396	0.706433	logistic	38882	214	38668			0		FALSE	FALSE	Antisocial/borderline personality disorder	mental disorders	-0.160909	0.109033	0.85137	1.1152
189.12	PRS		-0.027042	0.0724119	0.97332	0.708816	logistic	64090	193	63897			0		FALSE	FALSE	Malignant neoplasm of renal pelvis	neoplasms	-0.168967	0.114883	0.844537	1.12174
751.2	PRS		-0.013574	0.0363643	0.986518	0.708941	logistic	62835	774	62061			0		FALSE	FALSE	Congenital anomalies of urinary system	congenital anomalies	-0.0848468	0.0576988	0.918653	1.0594
286.4	PRS		-0.0357814	0.0959153	0.964851	0.70911	logistic	50380	109	50271			0		FALSE	FALSE	Acquired coagulation factor deficiency	hematopoietic	-0.223772	0.152209	0.799497	1.1644
727.7	PRS		0.027889	0.0749106	1.02828	0.709672	logistic	49667	182	49485			0		FALSE	FALSE	Contracture of tendon (sheath)	musculoskeletal	-0.118933	0.174711	0.887867	1.1909
427.2	PRS		0.00550715	0.0148049	1.00552	0.709907	logistic	46592	6899	39693			0		FALSE	FALSE	Atrial fibrillation and flutter	circulatory system	-0.02351	0.0345243	0.976764	1.03513
286.2	PRS		-0.00568816	0.0153134	0.994328	0.710302	logistic	55311	5040	50271			0		FALSE	FALSE	Encounter for long-term (current) use of anticoagulants	hematopoietic	-0.0357018	0.0243255	0.964928	1.02462
53	PRS		0.0119899	0.0324754	1.01206	0.71198	logistic	53304	979	52325			0		FALSE	FALSE	Herpes zoster	infectious diseases	-0.0516607	0.0756404	0.949651	1.07857
316	PRS		0.00717769	0.0195182	1.0072	0.713065	logistic	52713	2798	49915			0		FALSE	FALSE	Substance addiction and disorders	mental disorders	-0.0310773	0.0454327	0.969401	1.04648
446.5	PRS		0.0327178	0.0889925	1.03326	0.713137	logistic	53757	130	53627			0		FALSE	FALSE	Giant cell arteritis	circulatory system	-0.141704	0.20714	0.867878	1.23015
386.9	PRS		0.00557295	0.0152006	1.00559	0.713897	logistic	60390	4935	55455			0		FALSE	FALSE	Dizziness and giddiness (Light-headedness and vertigo)	sense organs	-0.0242196	0.0353655	0.976071	1.036
855	PRS		0.0173905	0.0477934	1.01754	0.715956	logistic	56877	444	56433			0		FALSE	FALSE	Complication of nervous system device, implant, and graft	injuries & poisonings	-0.0762829	0.111064	0.926554	1.11747
250.13	PRS		-0.0232149	0.0641827	0.977052	0.717576	logistic	46566	246	46320			0		FALSE	FALSE	Type 1 diabetes with ophthalmic manifestations	endocrine/metabolic	-0.149011	0.102581	0.86156	1.10803
204.11	PRS		-0.027644	0.0766473	0.972735	0.71835	logistic	63063	172	62891			0		FALSE	FALSE	Lymphoid leukemia, acute	neoplasms	-0.17787	0.122582	0.837051	1.13041
260.3	PRS		-0.0115692	0.0320894	0.988497	0.71845	logistic	46967	1007	45960			0		FALSE	FALSE	Adult failure to thrive	endocrine/metabolic	-0.0744632	0.0513248	0.928242	1.05266
701.1	PRS		0.0317201	0.0879999	1.03223	0.718506	logistic	58842	131	58711			0		FALSE	FALSE	Keratoderma, acquired	dermatologic	-0.140757	0.204197	0.868701	1.22654
370.3	PRS		0.0156755	0.0437758	1.0158	0.720278	logistic	57385	536	56849			0		FALSE	FALSE	Keratoconjunctivitis	sense organs	-0.0701234	0.101475	0.932279	1.1068
681	PRS		-0.00517896	0.0145207	0.994834	0.721347	logistic	59678	5270	54408			0		FALSE	FALSE	Superficial cellulitis and abscess	dermatologic	-0.0336391	0.0232811	0.96692	1.02355
425.2	PRS		0.0118366	0.0332272	1.01191	0.721666	logistic	60436	940	59496			0		FALSE	FALSE	Secondary/extrinsic cardiomyopathies	circulatory system	-0.0532874	0.0769607	0.948107	1.08
751.21	PRS		-0.016433	0.0463874	0.983701	0.723147	logistic	62534	473	62061			0		FALSE	FALSE	Cystic kidney disease	congenital anomalies	-0.107351	0.0744846	0.898211	1.07733
473.4	PRS		-0.00900041	0.0254362	0.99104	0.723457	logistic	46412	1619	44793			0		FALSE	FALSE	Voice disturbance	respiratory	-0.0588545	0.0408537	0.942844	1.0417
447.1	PRS		0.0271783	0.0772113	1.02755	0.724839	logistic	53798	171	53627			0		FALSE	FALSE	Stricture of artery	circulatory system	-0.124153	0.17851	0.883245	1.19543
870	PRS		0.00954468	0.0271916	1.00959	0.725577	logistic	59721	1399	58322			0		FALSE	FALSE	Open wounds of head; neck; and trunk	injuries & poisonings	-0.04375	0.0628393	0.957193	1.06486
251.1	PRS		-0.0138045	0.0396544	0.98629	0.72775	logistic	42222	649	41573			0		FALSE	FALSE	Hypoglycemia	endocrine/metabolic	-0.0915256	0.0639166	0.912538	1.066
290.11	PRS		0.0160636	0.0464366	1.01619	0.729398	logistic	52613	500	52113			0		FALSE	FALSE	Alzheimer's disease	mental disorders	-0.0749505	0.107078	0.927789	1.11302
193	PRS		-0.0137765	0.0399426	0.986318	0.730163	logistic	64662	638	64024			0		FALSE	FALSE	Thyroid cancer	neoplasms	-0.0920625	0.0645095	0.912048	1.06664
291.8	PRS		-0.00779082	0.0227503	0.992239	0.732013	logistic	54157	2044	52113			0		FALSE	FALSE	Alteration of consciousness	mental disorders	-0.0523807	0.036799	0.948968	1.03748
292	PRS		-0.00434822	0.0127202	0.995661	0.732475	logistic	59394	7281	52113			0		FALSE	FALSE	Neurological disorders	mental disorders	-0.0292794	0.020583	0.971145	1.0208
285.22	PRS		-0.00759353	0.0224022	0.992435	0.734637	logistic	44493	2138	42355			0		FALSE	FALSE	Anemia in neoplastic disease	hematopoietic	-0.051501	0.036314	0.949803	1.03698
740.9	PRS		0.00484048	0.0142913	1.00485	0.734835	logistic	56357	6218	50139			0		FALSE	FALSE	Osteoarthrosis NOS	musculoskeletal	-0.02317	0.032851	0.977096	1.0334
588.2	PRS		-0.0159222	0.0470239	0.984204	0.734912	logistic	48939	461	48478			0		FALSE	FALSE	Secondary hyperparathyroidism (of renal origin)	genitourinary	-0.108087	0.0762428	0.897549	1.07922
426.4	PRS		0.0311827	0.0923948	1.03167	0.735745	logistic	39812	119	39693			0		FALSE	FALSE	Anomalous atrioventricular excitation	circulatory system	-0.149908	0.212273	0.860787	1.23649
694	PRS		0.00828463	0.0246244	1.00832	0.73654	logistic	57281	1729	55552			0		FALSE	FALSE	Dyschromia and Vitiligo	dermatologic	-0.0399784	0.0565477	0.96081	1.05818
362.2	PRS		-0.0098076	0.0292361	0.99024	0.737277	logistic	60472	1271	59201			0		FALSE	FALSE	Degeneration of macula and posterior pole of retina	sense organs	-0.0671093	0.0474941	0.935093	1.04864
573	PRS		-0.0081128	0.0242255	0.99192	0.73771	logistic	51133	1781	49352			0		FALSE	FALSE	Other disorders of liver	digestive	-0.0555939	0.0393683	0.945923	1.04015
224	PRS		-0.0227042	0.0681062	0.977552	0.738859	logistic	63933	218	63715			0		FALSE	FALSE	Benign neoplasm of eye	neoplasms	-0.15619	0.110782	0.855397	1.11715
599.5	PRS		-0.00610331	0.0185003	0.993915	0.741473	logistic	50831	3319	47512			0		FALSE	FALSE	Frequency of urination and polyuria	genitourinary	-0.0423632	0.0301566	0.958522	1.03062
709.2	PRS		-0.015584	0.0480296	0.984537	0.745585	logistic	55019	442	54577			0		FALSE	FALSE	Sicca syndrome	dermatologic	-0.10972	0.0785523	0.896085	1.08172
780	PRS		-0.0260017	0.0801909	0.974333	0.745751	logistic	65598	157	65441			0		FALSE	FALSE	Hypothermia/Chills	symptoms	-0.183173	0.13117	0.832624	1.14016
681.1	PRS		0.01227	0.037944	1.01235	0.746414	logistic	55120	712	54408			0		FALSE	FALSE	Cellulitis and abscess of fingers/toes	dermatologic	-0.0620989	0.0866389	0.93979	1.0905
217.1	PRS		-0.0183744	0.0571064	0.981793	0.747636	logistic	58677	310	58367			0		FALSE	FALSE	Nevus, non-neoplastic	neoplasms	-0.130301	0.093552	0.877831	1.09807
288	PRS		-0.0048072	0.0149467	0.995204	0.747739	logistic	53277	5042	48235			0		FALSE	FALSE	Diseases of white blood cells	hematopoietic	-0.0341022	0.0244878	0.966473	1.02479
284	PRS		-0.00842649	0.0262698	0.991609	0.748387	logistic	43878	1523	42355			0		FALSE	FALSE	Aplastic anemia	hematopoietic	-0.0599144	0.0430614	0.941845	1.044
580	PRS		-0.00949388	0.0296684	0.990551	0.748969	logistic	49656	1178	48478			0		FALSE	FALSE	Nephritis; nephrosis; renal sclerosis	genitourinary	-0.0676429	0.0486551	0.934594	1.04986
389.1	PRS		-0.00618187	0.0194809	0.993837	0.750993	logistic	60344	2864	57480			0		FALSE	FALSE	Sensorineural hearing loss	sense organs	-0.0443637	0.032	0.956606	1.03252
227	PRS		0.0139899	0.044122	1.01409	0.751188	logistic	64548	524	64024			0		FALSE	FALSE	Benign neoplasm of other endocrine glands and related structures	neoplasms	-0.0724877	0.100468	0.930077	1.10569
755.6	PRS		0.0207915	0.0656046	1.02101	0.751303	logistic	64018	234	63784			0		FALSE	FALSE	Other congenital anomalies of lower limb, including pelvic girdle	congenital anomalies	-0.107791	0.149374	0.897815	1.16111
656.3	PRS		0.0218617	0.0690078	1.0221	0.751395	logistic	64808	224	64584			0		FALSE	FALSE	Endocrine and metabolic disturbances of fetus and newborn	pregnancy complications	-0.113391	0.157114	0.892801	1.17013
275	PRS		-0.00501955	0.0159412	0.994993	0.752854	logistic	62567	4279	58288			0		FALSE	FALSE	Disorders of mineral metabolism	endocrine/metabolic	-0.0362638	0.0262247	0.964386	1.02657
750.22	PRS		0.02864	0.0912741	1.02905	0.753688	logistic	62182	121	62061			0		FALSE	FALSE	Congenital anomaly of gallbladder, bile ducts, liver, pancreas	congenital anomalies	-0.150254	0.207534	0.860489	1.23064
425	PRS		-0.00598366	0.0190805	0.994034	0.753824	logistic	62484	2988	59496			0		FALSE	FALSE	Cardiomyopathy	circulatory system	-0.0433807	0.0314134	0.957547	1.03191
331	PRS		0.00986088	0.0315507	1.00991	0.754629	logistic	50775	1036	49739			0		FALSE	FALSE	Other cerebral degenerations	neurological	-0.0519773	0.071699	0.94935	1.07433
385	PRS		0.0209547	0.0670472	1.02118	0.754633	logistic	57374	226	57148			0		FALSE	FALSE	Other disorders of middle ear and mastoid	sense organs	-0.110455	0.152365	0.895426	1.16458
249	PRS		-0.0142338	0.045639	0.985867	0.755134	logistic	46811	491	46320			0		FALSE	FALSE	Secondary diabetes mellitus	endocrine/metabolic	-0.103685	0.0752171	0.90151	1.07812
459	PRS		-0.00789225	0.0254525	0.992139	0.756502	logistic	54703	1610	53093			0		FALSE	FALSE	Other disorders of circulatory system	circulatory system	-0.0577782	0.0419937	0.943859	1.04289
731	PRS		0.0150156	0.0486322	1.01513	0.757506	logistic	52744	432	52312			0		FALSE	FALSE	Osteitis deformans and osteopathies associated with other disorders classified elsewhere	musculoskeletal	-0.0803019	0.110333	0.922838	1.11665
611.11	PRS		0.014355	0.0465174	1.01446	0.75763	logistic	58891	482	58409			0		FALSE	FALSE	Mammographic microcalcification	genitourinary	-0.0768175	0.105527	0.926059	1.1113
279.7	PRS		-0.00937476	0.0304003	0.990669	0.757795	logistic	60023	1115	58908			0		FALSE	FALSE	Other immunological findings	endocrine/metabolic	-0.0689583	0.0502087	0.933366	1.05149
740.2	PRS		0.00700096	0.0228182	1.00703	0.758984	logistic	52306	2167	50139			0		FALSE	FALSE	Osteoarthrosis, generalized	musculoskeletal	-0.0377218	0.0517237	0.962981	1.05308
509.3	PRS		-0.00756597	0.0247129	0.992463	0.759487	logistic	47156	1719	45437			0		FALSE	FALSE	Pulmonary insufficiency or respiratory failure following trauma and surgery	respiratory	-0.0560023	0.0408704	0.945537	1.04172
575.8	PRS		0.0110603	0.0362132	1.01112	0.760045	logistic	60465	778	59687			0		FALSE	FALSE	Other disorders of biliary tract	digestive	-0.0599162	0.0820368	0.941843	1.0855
430.1	PRS		0.0166113	0.0543947	1.01675	0.760073	logistic	55377	344	55033			0		FALSE	FALSE	Subarachnoid hemorrhage	circulatory system	-0.0900003	0.123223	0.913931	1.13114
752	PRS		-0.0128329	0.0420418	0.987249	0.760183	logistic	65067	581	64486			0		FALSE	FALSE	Nervous system congenital anomalies	congenital anomalies	-0.0952333	0.0695676	0.909161	1.07204
530.3	PRS		0.0116928	0.0383116	1.01176	0.760211	logistic	40335	708	39627			0		FALSE	FALSE	Stricture and stenosis of esophagus	digestive	-0.0633965	0.0867821	0.938571	1.09066
727.1	PRS		0.00730529	0.0240956	1.00733	0.761754	logistic	51316	1831	49485			0		FALSE	FALSE	Synovitis and tenosynovitis	musculoskeletal	-0.0399213	0.0545319	0.960865	1.05605
715.1	PRS		0.0130007	0.042918	1.01309	0.76195	logistic	56414	555	55859			0		FALSE	FALSE	Sacroiliitis NEC	musculoskeletal	-0.071117	0.0971185	0.931353	1.10199
198.4	PRS		-0.00719942	0.0238058	0.992826	0.76233	logistic	49441	1875	47566			0		FALSE	FALSE	Secondary malignant neoplasm of liver	neoplasms	-0.053858	0.0394591	0.947567	1.04025
288.2	PRS		-0.00494697	0.0163804	0.995065	0.762648	logistic	52355	4120	48235			0		FALSE	FALSE	Elevated white blood cell count	hematopoietic	-0.037052	0.0271581	0.963626	1.02753
401.22	PRS		-0.00585331	0.0194707	0.994164	0.763703	logistic	37035	3461	33574			0		FALSE	FALSE	Hypertensive chronic kidney disease	circulatory system	-0.0440152	0.0323086	0.956939	1.03284
590	PRS		0.00956782	0.0319469	1.00961	0.764565	logistic	49390	1011	48379			0		FALSE	FALSE	Pyelonephritis	genitourinary	-0.0530469	0.0721826	0.948335	1.07485
401.3	PRS		0.0077865	0.0261196	1.00782	0.76562	logistic	35187	1613	33574			0		FALSE	FALSE	Other hypertensive complications	circulatory system	-0.043407	0.0589799	0.957522	1.06075
212	PRS		0.0205456	0.0689258	1.02076	0.76564	logistic	65965	213	65752			0		FALSE	FALSE	Benign neoplasm of respiratory and intrathoracic organs	neoplasms	-0.114546	0.155638	0.891771	1.1684
958.1	PRS		-0.0287243	0.0963817	0.971684	0.765683	logistic	64768	108	64660			0		FALSE	FALSE	Postoperative shock	injuries & poisonings	-0.217629	0.16018	0.804424	1.17372
411.41	PRS		-0.0291059	0.0978465	0.971314	0.766111	logistic	48656	105	48551			0		FALSE	FALSE	Aneurysm and dissection of heart	circulatory system	-0.220881	0.16267	0.801812	1.17665
457	PRS		-0.00546963	0.0184177	0.994545	0.766485	logistic	50728	3359	47369			0		FALSE	FALSE	Encounter for long-term (current) use of anticoagulants, antithrombotics, aspirin	circulatory system	-0.0415678	0.0306285	0.959284	1.0311
656.2	PRS		0.0134584	0.0456814	1.01355	0.768288	logistic	65173	589	64584			0		FALSE	FALSE	Respiratory conditions of fetus and newborn	pregnancy complications	-0.0760756	0.102992	0.926746	1.10848
514.2	PRS		0.00734676	0.0249775	1.00737	0.768655	logistic	57142	1684	55458			0		FALSE	FALSE	Solitary pulmonary nodule	respiratory	-0.0416083	0.0563018	0.959245	1.05792
711	PRS		-0.0143468	0.0489188	0.985756	0.769309	logistic	54886	423	54463			0		FALSE	FALSE	Arthropathy associated with infections	musculoskeletal	-0.110226	0.0815322	0.895632	1.08495
587	PRS		0.00992946	0.0339775	1.00998	0.770106	logistic	49373	895	48478			0		FALSE	FALSE	Kidney replaced by transpant	genitourinary	-0.0566651	0.0765241	0.94491	1.07953
712	PRS		0.0227562	0.0778793	1.02302	0.770135	logistic	54630	167	54463			0		FALSE	FALSE	Infective connective tissue disorders	musculoskeletal	-0.129884	0.175397	0.878197	1.19172
947	PRS		-0.0116774	0.0403241	0.988391	0.772131	logistic	52117	628	51489			0		FALSE	FALSE	Urticaria	dermatologic	-0.0907113	0.0673565	0.913281	1.06968
964.1	PRS		0.0283858	0.0981006	1.02879	0.772311	logistic	49209	105	49104			0		FALSE	FALSE	Anticoagulants causing adverse effects	injuries & poisonings	-0.163888	0.220659	0.848837	1.2469
733	PRS		0.0061351	0.0212211	1.00615	0.772502	logistic	54704	2392	52312			0		FALSE	FALSE	Other disorders of bone and cartilage	musculoskeletal	-0.0354575	0.0477277	0.965164	1.04888
574.2	PRS		0.0151165	0.0523422	1.01523	0.772733	logistic	60058	371	59687			0		FALSE	FALSE	Calculus of bile duct	digestive	-0.0874724	0.117705	0.916244	1.12491
722.8	PRS		0.0118116	0.0410755	1.01188	0.773686	logistic	52553	606	51947			0		FALSE	FALSE	Postlaminectomy syndrome	musculoskeletal	-0.0686949	0.092318	0.933611	1.09671
204.21	PRS		0.0112713	0.039506	1.01134	0.77541	logistic	63546	655	62891			0		FALSE	FALSE	Myeloid leukemia, acute	neoplasms	-0.066159	0.0887016	0.935982	1.09275
426.9	PRS		0.00575643	0.0202785	1.00577	0.776511	logistic	42634	2941	39693			0		FALSE	FALSE	Cardiac pacemaker/device in situ	circulatory system	-0.0339887	0.0455016	0.966582	1.04655
458.1	PRS		0.00877582	0.0310242	1.00881	0.777276	logistic	54173	1080	53093			0		FALSE	FALSE	Orthostatic hypotension	circulatory system	-0.0520305	0.0695821	0.9493	1.07206
530.14	PRS		0.0106894	0.0379326	1.01075	0.778098	logistic	40348	721	39627			0		FALSE	FALSE	Reflux esophagitis	digestive	-0.0636572	0.0850359	0.938327	1.08876
285	PRS		-0.00275806	0.00990262	0.997246	0.780614	logistic	56909	14554	42355			0		FALSE	FALSE	Other anemias	hematopoietic	-0.0221668	0.0166507	0.978077	1.01679
800.2	PRS		0.0129898	0.0468024	1.01307	0.781361	logistic	53857	467	53390			0		FALSE	FALSE	Fracture of unspecified part of femur	injuries & poisonings	-0.0787412	0.104721	0.924279	1.1104
189.4	PRS		-0.0142082	0.0514174	0.985892	0.782295	logistic	64283	386	63897			0		FALSE	FALSE	Malignant neoplasm of other urinary organs	neoplasms	-0.114984	0.086568	0.89138	1.09043
560.4	PRS		0.00750313	0.0271968	1.00753	0.782638	logistic	44806	1412	43394			0		FALSE	FALSE	Other intestinal obstruction	digestive	-0.0458016	0.0608079	0.955231	1.06269
242.2	PRS		0.0249089	0.090603	1.02522	0.783375	logistic	52029	124	51905			0		FALSE	FALSE	Toxic multinodular goiter	endocrine/metabolic	-0.15267	0.202487	0.858413	1.22444
722.9	PRS		-0.0203789	0.0745844	0.979827	0.784674	logistic	52128	181	51947			0		FALSE	FALSE	Other and unspecified disc disorder	musculoskeletal	-0.166562	0.125804	0.846571	1.13406
596.1	PRS		0.0205927	0.0757936	1.02081	0.785857	logistic	59306	178	59128			0		FALSE	FALSE	Bladder neck obstruction	genitourinary	-0.12796	0.169145	0.879888	1.18429
442.8	PRS		-0.0197718	0.0729427	0.980422	0.786345	logistic	53817	190	53627			0		FALSE	FALSE	Aneurysm of other specified artery	circulatory system	-0.162737	0.123193	0.849815	1.1311
275.5	PRS		-0.00655719	0.024199	0.993464	0.786415	logistic	60063	1775	58288			0		FALSE	FALSE	Disorders of calcium/phosphorus metabolism	endocrine/metabolic	-0.0539864	0.040872	0.947445	1.04172
580.1	PRS		-0.0145558	0.0540268	0.98555	0.787608	logistic	48826	348	48478			0		FALSE	FALSE	Glomerulonephritis	genitourinary	-0.120446	0.0913348	0.886525	1.09564
513.31	PRS		0.0195125	0.0726683	1.0197	0.788303	logistic	61137	192	60945			0		FALSE	FALSE	Apnea	respiratory	-0.122915	0.16194	0.884339	1.17579
505	PRS		0.0129104	0.0482968	1.01299	0.789228	logistic	45873	436	45437			0		FALSE	FALSE	Other pulmonary inflamation or edema	respiratory	-0.0817496	0.10757	0.921503	1.11357
585.3	PRS		-0.00389996	0.0146128	0.996108	0.789557	logistic	54166	5688	48478			0		FALSE	FALSE	Chronic renal failure [CKD]	genitourinary	-0.0325405	0.0247406	0.967983	1.02505
204.2	PRS		0.00968681	0.0363209	1.00973	0.7897	logistic	63668	777	62891			0		FALSE	FALSE	Myeloid leukemia	neoplasms	-0.0615009	0.0808745	0.940352	1.08423
594.1	PRS		-0.00538875	0.0202601	0.994626	0.790255	logistic	62075	2573	59502			0		FALSE	FALSE	Calculus of kidney	genitourinary	-0.0450977	0.0343202	0.955904	1.03492
345.3	PRS		-0.00485496	0.0185456	0.995157	0.793488	logistic	52898	3159	49739			0		FALSE	FALSE	Convulsions	neurological	-0.0412037	0.0314938	0.959634	1.03199
289.1	PRS		-0.0228438	0.0874703	0.977415	0.793968	logistic	48367	132	48235			0		FALSE	FALSE	Myelofibrosis	hematopoietic	-0.194282	0.148595	0.823425	1.1602
345.1	PRS		-0.00643106	0.0247643	0.99359	0.795102	logistic	51467	1728	49739			0		FALSE	FALSE	Epilepsy	neurological	-0.0549682	0.0421061	0.946515	1.04301
723	PRS		0.0101639	0.0392585	1.01022	0.795716	logistic	52609	662	51947			0		FALSE	FALSE	Other disorders of cervical region	musculoskeletal	-0.0667815	0.0871092	0.9354	1.09102
803.1	PRS		-0.0101214	0.0391016	0.98993	0.795751	logistic	54060	670	53390			0		FALSE	FALSE	Fracture of humerus	injuries & poisonings	-0.0867592	0.0665163	0.916898	1.06878
656.8	PRS		0.0156986	0.0606558	1.01582	0.795778	logistic	64889	305	64584			0		FALSE	FALSE	Perinatal jaundice	pregnancy complications	-0.103185	0.134582	0.901961	1.14406
972	PRS		0.019193	0.0742282	1.01938	0.795969	logistic	49287	183	49104			0		FALSE	FALSE	Poisoning by agents primarily affecting the cardiovascular system	injuries & poisonings	-0.126292	0.164678	0.881358	1.17901
317.1	PRS		-0.00736618	0.0285115	0.992661	0.79613	logistic	51199	1284	49915			0		FALSE	FALSE	Alcoholism	mental disorders	-0.0632476	0.0485153	0.938711	1.04971
726.3	PRS		-0.00967672	0.0374878	0.99037	0.796307	logistic	50217	732	49485			0		FALSE	FALSE	Bursitis	musculoskeletal	-0.0831515	0.0637981	0.920212	1.06588
530.11	PRS		0.00260057	0.0100885	1.0026	0.79658	logistic	53428	13801	39627			0		FALSE	FALSE	GERD	digestive	-0.0171725	0.0223736	0.982974	1.02263
384	PRS		0.0129817	0.0508442	1.01307	0.798474	logistic	57543	395	57148			0		FALSE	FALSE	Other disorders of tympanic membrane	sense organs	-0.0866712	0.112634	0.916979	1.11922
580.4	PRS		0.0197325	0.0772941	1.01993	0.798498	logistic	48648	170	48478			0		FALSE	FALSE	Renal sclerosis, NOS	genitourinary	-0.131761	0.171226	0.87655	1.18676
415.21	PRS		0.0127389	0.0499174	1.01282	0.798569	logistic	54210	407	53803			0		FALSE	FALSE	Primary pulmonary hypertension	circulatory system	-0.0850974	0.110575	0.918423	1.11692
695.4	PRS		-0.00816827	0.0323111	0.991865	0.800422	logistic	55212	986	54226			0		FALSE	FALSE	Lupus (localized and systemic)	dermatologic	-0.0714968	0.0551603	0.930999	1.05671
277.51	PRS		-0.0228776	0.0905479	0.977382	0.800533	logistic	62159	123	62036			0		FALSE	FALSE	Lipoprotein disorders	endocrine/metabolic	-0.200348	0.154593	0.818446	1.16718
353	PRS		-0.0133079	0.0528404	0.98678	0.801157	logistic	57230	365	56865			0		FALSE	FALSE	Nerve root and plexus disorders	neurological	-0.116873	0.0902574	0.889698	1.09446
561	PRS		-0.00395725	0.0161414	0.996051	0.806332	logistic	47653	4259	43394			0		FALSE	FALSE	Symptoms involving digestive system	digestive	-0.0355939	0.0276794	0.965032	1.02807
443.1	PRS		-0.0105847	0.043785	0.989471	0.80898	logistic	54160	533	53627			0		FALSE	FALSE	Raynaud's syndrome	circulatory system	-0.0964017	0.0752324	0.908099	1.07813
420.2	PRS		-0.00711536	0.029618	0.99291	0.810146	logistic	60672	1176	59496			0		FALSE	FALSE	Pericarditis	circulatory system	-0.0651657	0.0509349	0.936912	1.05225
819	PRS		0.00818568	0.0341633	1.00822	0.810637	logistic	64511	879	63632			0		FALSE	FALSE	Skull and face fracture and other intercranial injury	injuries & poisonings	-0.0587731	0.0751445	0.942921	1.07804
969	PRS		-0.0197899	0.0826321	0.980405	0.810722	logistic	49251	147	49104			0		FALSE	FALSE	Poisoning by psychotropic agents	injuries & poisonings	-0.181746	0.142166	0.833813	1.15277
117.1	PRS		0.0171589	0.0716491	1.01731	0.810729	logistic	56550	199	56351			0		FALSE	FALSE	Histoplasmosis	infectious diseases	-0.123271	0.157589	0.884024	1.17068
963	PRS		0.00717297	0.0302231	1.0072	0.812398	logistic	50229	1125	49104			0		FALSE	FALSE	Poisoning by primarily systemic agents	injuries & poisonings	-0.0520633	0.0664092	0.949269	1.06866
389.4	PRS		0.00723037	0.0305069	1.00726	0.812651	logistic	58596	1116	57480			0		FALSE	FALSE	Tinnitus	sense organs	-0.0525621	0.0670228	0.948795	1.06932
613	PRS		-0.00550744	0.0232497	0.994508	0.812748	logistic	64282	1986	62296			0		FALSE	FALSE	Other nonmalignant breast conditions	genitourinary	-0.0510759	0.0400611	0.950207	1.04087
377	PRS		-0.00958175	0.04057	0.990464	0.813295	logistic	57515	618	56897			0		FALSE	FALSE	Disorders of optic nerve and visual pathways	sense organs	-0.0890976	0.0699341	0.914756	1.07244
198.1	PRS		-0.00427884	0.0181302	0.99573	0.813428	logistic	50950	3384	47566			0		FALSE	FALSE	Secondary malignancy of lymph nodes	neoplasms	-0.0398133	0.0312556	0.960969	1.03175
281.9	PRS		0.0129649	0.0560834	1.01305	0.817181	logistic	42680	325	42355			0		FALSE	FALSE	Deficiency anemias	hematopoietic	-0.0969564	0.122886	0.907596	1.13076
367.9	PRS		0.00936909	0.0405924	1.00941	0.817463	logistic	60955	618	60337			0		FALSE	FALSE	Blindness and low vision	sense organs	-0.0701906	0.0889288	0.932216	1.093
657	PRS		-0.0210632	0.0913115	0.979157	0.817568	logistic	65967	124	65843			0		FALSE	FALSE	Infections specific to the perinatal period	pregnancy complications	-0.20003	0.157904	0.818706	1.17105
513	PRS		0.00528972	0.0230356	1.0053	0.818377	logistic	62909	1964	60945			0		FALSE	FALSE	Respiratory abnormalities	respiratory	-0.0398592	0.0504386	0.960925	1.05173
599.9	PRS		0.00570925	0.0250376	1.00573	0.819625	logistic	49224	1712	47512			0		FALSE	FALSE	Other abnormality of urination	genitourinary	-0.0433635	0.054782	0.957563	1.05631
375	PRS		0.015022	0.0661998	1.01514	0.820487	logistic	57129	232	56897			0		FALSE	FALSE	Disorders of lacrimal system	sense organs	-0.114727	0.144771	0.891609	1.15578
90	PRS		0.0149181	0.0658751	1.01503	0.820844	logistic	65981	234	65747			0		FALSE	FALSE	Sexually transmitted infections (not HIV or hepatitis)	infectious diseases	-0.114195	0.144031	0.892084	1.15492
145.2	PRS		-0.0107412	0.0474348	0.989316	0.820859	logistic	64476	455	64021			0		FALSE	FALSE	Cancer of tongue	neoplasms	-0.103712	0.0822293	0.901485	1.0857
875	PRS		-0.0157585	0.0701159	0.984365	0.822175	logistic	58527	205	58322			0		FALSE	FALSE	Non-healing surgical wound	injuries & poisonings	-0.153183	0.121666	0.857973	1.12938
741.3	PRS		0.0062661	0.028154	1.00629	0.823874	logistic	55856	1319	54537			0		FALSE	FALSE	Difficulty in walking	musculoskeletal	-0.0489147	0.0614469	0.952262	1.06337
290.2	PRS		-0.00835236	0.0376629	0.991682	0.824496	logistic	52836	723	52113			0		FALSE	FALSE	Delirium due to conditions classified elsewhere	mental disorders	-0.0821703	0.0654656	0.921115	1.06766
715.2	PRS		0.0188558	0.0854162	1.01903	0.825285	logistic	55998	139	55859			0		FALSE	FALSE	Ankylosing spondylitis	musculoskeletal	-0.148557	0.186269	0.861951	1.20475
710.1	PRS		0.00643628	0.0297228	1.00646	0.828564	logistic	55631	1168	54463			0		FALSE	FALSE	Osteomyelitis	musculoskeletal	-0.0518193	0.0646919	0.9495	1.06683
363.3	PRS		0.0189121	0.0874392	1.01909	0.828763	logistic	59806	133	59673			0		FALSE	FALSE	Chorioretinal scars	sense organs	-0.152466	0.19029	0.858588	1.2096
597	PRS		0.00803152	0.0372403	1.00806	0.829247	logistic	59867	739	59128			0		FALSE	FALSE	Other disorders of urethra and urinary tract	genitourinary	-0.0649581	0.0810211	0.937107	1.08439
871.1	PRS		-0.0140666	0.0653607	0.986032	0.8296	logistic	58559	237	58322			0		FALSE	FALSE	Open wound of hand except finger(s)	injuries & poisonings	-0.142171	0.114038	0.867473	1.12079
288.1	PRS		-0.00446669	0.0208906	0.995543	0.830693	logistic	50666	2431	48235			0		FALSE	FALSE	Decreased white blood cell count	hematopoietic	-0.0454115	0.0364781	0.955604	1.03715
506	PRS		-0.00450093	0.0211068	0.995509	0.831136	logistic	47841	2404	45437			0		FALSE	FALSE	Empyema and pneumothorax	respiratory	-0.0458696	0.0368677	0.955167	1.03756
694.2	PRS		0.00535108	0.0251585	1.00537	0.831565	logistic	57205	1653	55552			0		FALSE	FALSE	Other dyschromia	dermatologic	-0.0439587	0.0546609	0.956993	1.05618
710.12	PRS		-0.0090997	0.0428876	0.990942	0.83197	logistic	55016	553	54463			0		FALSE	FALSE	Chronic osteomyelitis	musculoskeletal	-0.0931579	0.0749585	0.91105	1.07784
739	PRS		-0.0101556	0.0478648	0.989896	0.831972	logistic	57498	443	57055			0		FALSE	FALSE	Contracture of joint	musculoskeletal	-0.103969	0.0836577	0.901253	1.08726
550	PRS		-0.00314047	0.0148924	0.996864	0.832983	logistic	62105	5054	57051			0		FALSE	FALSE	Abdominal hernia	digestive	-0.0323291	0.0260481	0.968188	1.02639
348.9	PRS		0.00532439	0.025409	1.00534	0.834021	logistic	51350	1611	49739			0		FALSE	FALSE	Other conditions of brain, NOS	neurological	-0.0444763	0.0551251	0.956498	1.05667
352.1	PRS		-0.010091	0.0482396	0.98996	0.834303	logistic	57304	439	56865			0		FALSE	FALSE	Trigeminal nerve disorders [CN5]	neurological	-0.104639	0.0844568	0.90065	1.08813
481	PRS		0.00772895	0.037432	1.00776	0.836416	logistic	50639	739	49900			0		FALSE	FALSE	Influenza	respiratory	-0.0656363	0.0810942	0.936471	1.08447
271.3	PRS		-0.00873552	0.0424236	0.991303	0.83686	logistic	65629	567	65062			0		FALSE	FALSE	Intestinal disaccharidase deficiencies and disaccharide malabsorption	endocrine/metabolic	-0.0918843	0.0744133	0.912211	1.07725
704.8	PRS		-0.0101853	0.0499568	0.989866	0.838446	logistic	61253	408	60845			0		FALSE	FALSE	Other specified diseases of hair and hair follicles	dermatologic	-0.108099	0.0877282	0.897539	1.09169
202.22	PRS		-0.018723	0.0924083	0.981451	0.839438	logistic	63009	118	62891			0		FALSE	FALSE	Reticulosarcoma	neoplasms	-0.19984	0.162394	0.818862	1.17632
446.9	PRS		0.0131397	0.0653575	1.01323	0.840665	logistic	53865	238	53627			0		FALSE	FALSE	Arteritis NOS	circulatory system	-0.114959	0.141238	0.891403	1.1517
381.3	PRS		0.0182209	0.0921898	1.01839	0.843323	logistic	57268	120	57148			0		FALSE	FALSE	Mastoiditis & related conditions	sense organs	-0.162468	0.19891	0.850043	1.22007
317	PRS		0.00481345	0.0243935	1.00483	0.843573	logistic	51693	1778	49915			0		FALSE	FALSE	Alcohol-related disorders	mental disorders	-0.042997	0.0526239	0.957914	1.05403
697	PRS		-0.0118052	0.0599455	0.988264	0.84388	logistic	55832	280	55552			0		FALSE	FALSE	Sarcoidosis	dermatologic	-0.129296	0.105686	0.878714	1.11147
842	PRS		-0.0157602	0.080033	0.984363	0.843889	logistic	57894	158	57736			0		FALSE	FALSE	Other sprains and strains	injuries & poisonings	-0.172622	0.141102	0.841456	1.15154
286.5	PRS		0.0131974	0.06702	1.01328	0.843892	logistic	50498	227	50271			0		FALSE	FALSE	Hemorrhagic disorder due to intrinsic circulating anticoagulants	hematopoietic	-0.118159	0.144554	0.888554	1.15552
807	PRS		0.00808646	0.0412534	1.00812	0.844595	logistic	53994	604	53390			0		FALSE	FALSE	Fracture of ribs	injuries & poisonings	-0.0727688	0.0889417	0.929816	1.09302
338	PRS		-0.00205139	0.0105181	0.997951	0.845366	logistic	60059	11447	48612			0		FALSE	FALSE	Pain	neurological	-0.0226664	0.0185636	0.977589	1.01874
579	PRS		-0.00350931	0.0180576	0.996497	0.845909	logistic	54882	3287	51595			0		FALSE	FALSE	Other symptoms involving abdomen and pelvis	digestive	-0.0389015	0.0318829	0.961845	1.0324
702	PRS		0.00292141	0.0150699	1.00293	0.846288	logistic	59107	5220	53887			0		FALSE	FALSE	Degenerative skin conditions and other dermatoses	dermatologic	-0.026615	0.0324579	0.973736	1.03299
530.1	PRS		0.0018955	0.00984767	1.0019	0.847365	logistic	54308	14681	39627			0		FALSE	FALSE	Esophagitis, GERD and related diseases	digestive	-0.0174056	0.0211966	0.982745	1.02142
70.2	PRS		-0.0124072	0.0648845	0.987669	0.848354	logistic	52566	241	52325			0		FALSE	FALSE	Viral hepatitis B	infectious diseases	-0.139578	0.114764	0.869725	1.12161
379.9	PRS		-0.0127121	0.0665745	0.987368	0.848568	logistic	57126	229	56897			0		FALSE	FALSE	Pain, swelling or discharge of eye	sense organs	-0.143196	0.117772	0.866584	1.12499
586.2	PRS		0.00578698	0.0303404	1.0058	0.848733	logistic	49625	1147	48478			0		FALSE	FALSE	Cyst of kidney, acquired	genitourinary	-0.053679	0.065253	0.947736	1.06743
300.8	PRS		0.0154777	0.081392	1.0156	0.849182	logistic	38822	154	38668			0		FALSE	FALSE	Acute reaction to stress	mental disorders	-0.144048	0.175003	0.865846	1.19125
287.3	PRS		-0.00319671	0.0168815	0.996808	0.849809	logistic	54124	3853	50271			0		FALSE	FALSE	Thrombocytopenia	hematopoietic	-0.0362838	0.0298904	0.964367	1.03034
519.2	PRS		0.0142944	0.0755988	1.0144	0.850028	logistic	59174	177	58997			0		FALSE	FALSE	Respiratory complications	respiratory	-0.133877	0.162465	0.874698	1.17641
681.7	PRS		-0.00588459	0.0311556	0.994133	0.850189	logistic	55467	1059	54408			0		FALSE	FALSE	Cellulitis and abscess of trunk	dermatologic	-0.0669484	0.0551792	0.935243	1.05673
155	PRS		0.00768602	0.0408107	1.00772	0.850615	logistic	58284	616	57668			0		FALSE	FALSE	Cancer of liver and intrahepatic bile duct	neoplasms	-0.0723015	0.0876735	0.93025	1.09163
270.34	PRS		-0.0183837	0.0976976	0.981784	0.850744	logistic	61986	105	61881			0		FALSE	FALSE	Alpha-1-antitrypsin deficiency	endocrine/metabolic	-0.209867	0.1731	0.810692	1.18899
726	PRS		0.00258062	0.0137306	1.00258	0.850918	logistic	55754	6269	49485			0		FALSE	FALSE	Peripheral enthesopathies and allied syndromes	musculoskeletal	-0.0243308	0.029492	0.975963	1.02993
292.4	PRS		0.00308135	0.0164429	1.00309	0.851349	logistic	56229	4116	52113			0		FALSE	FALSE	Altered mental status	mental disorders	-0.0291462	0.0353089	0.971274	1.03594
401.2	PRS		-0.00291143	0.0156518	0.997093	0.852435	logistic	40065	6491	33574			0		FALSE	FALSE	Hypertensive heart and/or renal disease	circulatory system	-0.0335885	0.0277656	0.966969	1.02815
276.11	PRS		0.00669461	0.0366162	1.00672	0.85493	logistic	43591	766	42825			0		FALSE	FALSE	Hyperosmolality and/or hypernatremia	endocrine/metabolic	-0.0650718	0.078461	0.937	1.08162
275.6	PRS		-0.00591804	0.0325372	0.994099	0.855673	logistic	59260	972	58288			0		FALSE	FALSE	Hypercalcemia	endocrine/metabolic	-0.0696898	0.0578537	0.932683	1.05956
747	PRS		-0.00331188	0.0182498	0.996694	0.855995	logistic	64265	3216	61049			0		FALSE	FALSE	Cardiac and circulatory congenital anomalies	congenital anomalies	-0.0390808	0.0324571	0.961673	1.03299
157	PRS		0.00705896	0.0390968	1.00708	0.85672	logistic	58341	673	57668			0		FALSE	FALSE	Pancreatic cancer	neoplasms	-0.0695693	0.0836873	0.932795	1.08729
338.1	PRS		0.00224108	0.0124143	1.00224	0.856742	logistic	56269	7657	48612			0		FALSE	FALSE	Acute pain	neurological	-0.0220906	0.0265727	0.978152	1.02693
426.23	PRS		0.0111013	0.0615328	1.01116	0.856828	logistic	39967	274	39693			0		FALSE	FALSE	Second degree AV block	circulatory system	-0.109501	0.131703	0.896281	1.14077
427.21	PRS		0.00270849	0.0150555	1.00271	0.857231	logistic	46380	6687	39693			0		FALSE	FALSE	Atrial fibrillation	circulatory system	-0.0267997	0.0322167	0.973556	1.03274
198.3	PRS		0.00558021	0.0312013	1.0056	0.858059	logistic	48638	1072	47566			0		FALSE	FALSE	Secondary malignant neoplasm of digestive systems	neoplasms	-0.0555733	0.0667337	0.945943	1.06901
500	PRS		0.0126379	0.0707143	1.01272	0.858159	logistic	45639	202	45437			0		FALSE	FALSE	Lung disease due to external agents	respiratory	-0.125959	0.151235	0.881651	1.16327
198.6	PRS		-0.00453601	0.025413	0.995474	0.858337	logistic	49210	1644	47566			0		FALSE	FALSE	Secondary malignancy of bone	neoplasms	-0.0543445	0.0452725	0.947106	1.04631
579.2	PRS		0.00589341	0.0332203	1.00591	0.859191	logistic	52526	931	51595			0		FALSE	FALSE	Splenomegaly	digestive	-0.0592172	0.071004	0.942502	1.07359
8.52	PRS		-0.00685055	0.0387577	0.993173	0.859702	logistic	63786	677	63109			0		FALSE	FALSE	Intestinal infection due to C. difficile	infectious diseases	-0.0828142	0.0691132	0.920522	1.07156
425.1	PRS		-0.00356775	0.0202806	0.996439	0.860357	logistic	62119	2623	59496			0		FALSE	FALSE	Primary/intrinsic cardiomyopathies	circulatory system	-0.043317	0.0361815	0.957608	1.03684
386.21	PRS		0.0158887	0.0928155	1.01602	0.864078	logistic	55573	118	55455			0		FALSE	FALSE	Central origin vertigo	sense organs	-0.166026	0.197804	0.847024	1.21872
430	PRS		-0.00509432	0.0299413	0.994919	0.864897	logistic	56186	1153	55033			0		FALSE	FALSE	Intracranial hemorrhage	circulatory system	-0.0637781	0.0535895	0.938213	1.05505
949.1	PRS		-0.0162164	0.0961574	0.983914	0.866076	logistic	51599	110	51489			0		FALSE	FALSE	Diaper or napkin rash	injuries & poisonings	-0.204682	0.172249	0.814907	1.18797
427.1	PRS		0.00327332	0.0194629	1.00328	0.866439	logistic	42717	3024	39693			0		FALSE	FALSE	Paroxysmal tachycardia, unspecified	circulatory system	-0.0348732	0.0414199	0.965728	1.04229
702.2	PRS		0.00283492	0.0169388	1.00284	0.867085	logistic	61935	3960	57975			0		FALSE	FALSE	Seborrheic keratosis	dermatologic	-0.0303645	0.0360343	0.970092	1.03669
355	PRS		-0.00846347	0.0510195	0.991572	0.868246	logistic	57256	391	56865			0		FALSE	FALSE	Complex regional/central pain syndrome	neurological	-0.10846	0.0915329	0.897215	1.09585
580.32	PRS		-0.00931075	0.0564481	0.990732	0.868988	logistic	48797	319	48478			0		FALSE	FALSE	Nephritis and nephropathy with pathological lesion	genitourinary	-0.119947	0.101325	0.886967	1.10664
420.22	PRS		0.0116635	0.071347	1.01173	0.870144	logistic	59696	200	59496			0		FALSE	FALSE	Chronic pericarditis	circulatory system	-0.128174	0.151501	0.8797	1.16358
362.23	PRS		0.00964847	0.0594844	1.0097	0.871147	logistic	59490	289	59201			0		FALSE	FALSE	Cystoid macular degeneration of retina	sense organs	-0.106939	0.126236	0.898581	1.13455
191	PRS		-0.00532257	0.0333193	0.994692	0.873083	logistic	64632	917	63715			0		FALSE	FALSE	Manlignant and unknown neoplasms of brain and nervous system	neoplasms	-0.0706272	0.0599821	0.931809	1.06182
362.26	PRS		-0.0079576	0.0500587	0.992074	0.873696	logistic	59612	411	59201			0		FALSE	FALSE	Macular puckering of retina	sense organs	-0.106071	0.0901556	0.899361	1.09434
790	PRS		0.00812873	0.0516184	1.00816	0.874869	logistic	56929	380	56549			0		FALSE	FALSE	Nonspecific findings on examination of blood	symptoms	-0.0930414	0.109299	0.911156	1.1155
656.7	PRS		0.0133675	0.0861058	1.01346	0.876628	logistic	64726	142	64584			0		FALSE	FALSE	Conditions involving the integument and temperature regulation of fetus and newborn	pregnancy complications	-0.155397	0.182132	0.856075	1.19977
990	PRS		0.00415376	0.0268066	1.00416	0.876858	logistic	58906	1446	57460			0		FALSE	FALSE	Effects radiation NOS	injuries & poisonings	-0.0483862	0.0566938	0.952766	1.05833
345.11	PRS		-0.00557082	0.0368353	0.994445	0.87979	logistic	50505	766	49739			0		FALSE	FALSE	Generalized convulsive epilepsy	neurological	-0.0777667	0.066625	0.92518	1.06889
527	PRS		0.00555546	0.0369888	1.00557	0.880612	logistic	62141	748	61393			0		FALSE	FALSE	Diseases of the salivary glands	digestive	-0.0669412	0.0780522	0.93525	1.08118
803	PRS		0.00308358	0.0205795	1.00309	0.880893	logistic	55893	2503	53390			0		FALSE	FALSE	Fracture of upper limb	injuries & poisonings	-0.0372515	0.0434187	0.963434	1.04438
339	PRS		-0.00334839	0.0224352	0.996657	0.881359	logistic	59378	2079	57299			0		FALSE	FALSE	Other headache syndromes	neurological	-0.0473206	0.0406239	0.953782	1.04146
345	PRS		-0.00248738	0.0168325	0.997516	0.882523	logistic	53626	3887	49739			0		FALSE	FALSE	Epilepsy, recurrent seizures, convulsions	neurological	-0.0354786	0.0305038	0.965143	1.03097
333.8	PRS		0.0148109	0.100382	1.01492	0.882702	logistic	49839	100	49739			0		FALSE	FALSE	Other degenerative diseases of the basal ganglia	neurological	-0.181935	0.211557	0.833656	1.2356
705.8	PRS		0.00873239	0.059448	1.00877	0.883218	logistic	59288	287	59001			0		FALSE	FALSE	Hyperhidrosis	dermatologic	-0.107784	0.125248	0.897822	1.13343
368.4	PRS		-0.00830753	0.0567271	0.991727	0.883568	logistic	60898	313	60585			0		FALSE	FALSE	Visual field defects	sense organs	-0.119491	0.102875	0.887372	1.10835
781.2	PRS		-0.00643522	0.0447559	0.993585	0.88567	logistic	63270	509	62761			0		FALSE	FALSE	Abnormal posture	symptoms	-0.0941552	0.0812848	0.910142	1.08468
305.21	PRS		-0.013083	0.0912295	0.987002	0.885969	logistic	38790	122	38668			0		FALSE	FALSE	Anorexia nervosa	mental disorders	-0.19189	0.165724	0.825398	1.18025
170.1	PRS		-0.00688472	0.0480195	0.993139	0.885995	logistic	65034	439	64595			0		FALSE	FALSE	Bone cancer	neoplasms	-0.101001	0.0872318	0.903932	1.09115
874	PRS		0.0118243	0.0834011	1.01189	0.887257	logistic	58468	146	58322			0		FALSE	FALSE	Complication of amputation stump	injuries & poisonings	-0.151639	0.175287	0.859299	1.19159
277.4	PRS		-0.00833995	0.0594581	0.991695	0.88845	logistic	62323	287	62036			0		FALSE	FALSE	Disorders of bilirubin excretion	endocrine/metabolic	-0.124876	0.108196	0.882607	1.11427
426.8	PRS		-0.0101695	0.0733399	0.989882	0.889717	logistic	39883	190	39693			0		FALSE	FALSE	Other cardiac conduction disorders	circulatory system	-0.153913	0.133574	0.857347	1.14291
709.7	PRS		-0.00931245	0.0686651	0.990731	0.892121	logistic	54790	213	54577			0		FALSE	FALSE	Unspecified diffuse connective tissue disease	dermatologic	-0.143894	0.125269	0.86598	1.13345
456	PRS		0.005091	0.0383799	1.0051	0.894472	logistic	48070	701	47369			0		FALSE	FALSE	Chronic venous insufficiency [CVI]	circulatory system	-0.0701323	0.0803143	0.93227	1.08363
378.2	PRS		0.0114007	0.0873316	1.01147	0.896135	logistic	57030	133	56897			0		FALSE	FALSE	Nystagmus and other irregular eye movements	sense organs	-0.159766	0.182567	0.852343	1.2003
204.1	PRS		-0.00704504	0.0543332	0.99298	0.896833	logistic	63235	344	62891			0		FALSE	FALSE	Lymphoid leukemia	neoplasms	-0.113536	0.0994461	0.892672	1.10456
313.2	PRS		0.0111011	0.0861036	1.01116	0.897416	logistic	60916	138	60778			0		FALSE	FALSE	Tics and stuttering	mental disorders	-0.157659	0.179861	0.854141	1.19705
707.3	PRS		-0.00718133	0.0557475	0.992844	0.897501	logistic	62888	326	62562			0		FALSE	FALSE	Chronic ulcer of unspecified site	dermatologic	-0.116444	0.102082	0.890079	1.10747
465	PRS		-0.00154426	0.0119986	0.998457	0.897592	logistic	56403	8421	47982			0		FALSE	FALSE	Acute upper respiratory infections of multiple or unspecified sites	respiratory	-0.0250611	0.0219726	0.97525	1.02222
250.4	PRS		0.00174676	0.0136057	1.00175	0.897844	logistic	52861	6541	46320			0		FALSE	FALSE	Abnormal glucose	endocrine/metabolic	-0.0249199	0.0284134	0.975388	1.02882
191.11	PRS		-0.00512873	0.0404254	0.994884	0.899044	logistic	64336	621	63715			0		FALSE	FALSE	Cancer of brain	neoplasms	-0.0843611	0.0741036	0.919099	1.07692
334.2	PRS		-0.0126593	0.0998368	0.98742	0.899099	logistic	49840	101	49739			0		FALSE	FALSE	Anterior horn cell disease	neurological	-0.208336	0.183017	0.811934	1.20084
580.2	PRS		-0.0080662	0.0638356	0.991966	0.899448	logistic	48727	249	48478			0		FALSE	FALSE	Nephrotic syndrome without mention of glomerulonephritis	genitourinary	-0.133182	0.117049	0.875306	1.12417
475.9	PRS		-0.00598343	0.0474369	0.994034	0.899625	logistic	45248	455	44793			0		FALSE	FALSE	Postnasal drip	respiratory	-0.0989581	0.0869912	0.905781	1.09089
361.1	PRS		0.00858682	0.0682014	1.00862	0.899808	logistic	59892	219	59673			0		FALSE	FALSE	Retinal detachment with retinal defect	sense organs	-0.125085	0.142259	0.882422	1.15288
720.1	PRS		0.00302681	0.0240615	1.00303	0.899894	logistic	53815	1868	51947			0		FALSE	FALSE	Spinal stenosis of lumbar region	musculoskeletal	-0.0441329	0.0501865	0.956827	1.05147
526.4	PRS		0.00722528	0.0575368	1.00725	0.900067	logistic	60714	306	60408			0		FALSE	FALSE	Temporomandibular joint disorders	digestive	-0.105545	0.119995	0.899834	1.12749
153.3	PRS		0.00384182	0.0307714	1.00385	0.900642	logistic	54547	1091	53456			0		FALSE	FALSE	Malignant neoplasm of rectum, rectosigmoid junction, and anus	neoplasms	-0.0564691	0.0641527	0.945096	1.06626
53.1	PRS		-0.0095931	0.0772509	0.990453	0.901172	logistic	52495	170	52325			0		FALSE	FALSE	Herpes zoster with nervous system complications	infectious diseases	-0.161002	0.141816	0.85129	1.15236
457.2	PRS		-0.00493487	0.0399662	0.995077	0.90173	logistic	48014	645	47369			0		FALSE	FALSE	Encounter for long-term (current) use of antiplatelets/antithrombotics	circulatory system	-0.0832672	0.0733975	0.920105	1.07616
967	PRS		-0.00943273	0.0788004	0.990612	0.904718	logistic	49266	162	49104			0		FALSE	FALSE	Adverse effects of sedatives or other central nervous system depressants and anesthetics	injuries & poisonings	-0.163879	0.145013	0.848845	1.15605
637	PRS		-0.0102321	0.0861623	0.98982	0.905471	logistic	63178	136	63042			0		FALSE	FALSE	Short gestation; low birth weight; and fetal growth retardation	pregnancy complications	-0.179107	0.158643	0.836016	1.17192
381.1	PRS		0.00252518	0.0219424	1.00253	0.90838	logistic	59413	2265	57148			0		FALSE	FALSE	Otitis media	sense organs	-0.0404811	0.0455315	0.960327	1.04658
790.8	PRS		0.00557062	0.0484452	1.00559	0.908455	logistic	56981	432	56549			0		FALSE	FALSE	Elevated C-reactive protein (CRP)	symptoms	-0.0893802	0.100521	0.914498	1.10575
596.5	PRS		-0.00302455	0.0267583	0.99698	0.910005	logistic	60569	1441	59128			0		FALSE	FALSE	Functional disorders of bladder	genitourinary	-0.0554698	0.0494207	0.946041	1.05066
656.26	PRS		0.00824503	0.0729923	1.00828	0.910064	logistic	64792	208	64584			0		FALSE	FALSE	Transitory tachypnea or apnea of newborn	pregnancy complications	-0.134817	0.151307	0.873876	1.16335
963.1	PRS		0.0034388	0.030483	1.00344	0.910181	logistic	50209	1105	49104			0		FALSE	FALSE	Antineoplastic and immunosuppressive drugs causing adverse effects	injuries & poisonings	-0.0563068	0.0631844	0.945249	1.06522
835	PRS		-0.00347631	0.0308546	0.99653	0.910294	logistic	62364	1080	61284			0		FALSE	FALSE	Internal derangement of knee	injuries & poisonings	-0.0639503	0.0569976	0.938052	1.05865
251	PRS		0.00633997	0.0569001	1.00636	0.911281	logistic	56647	313	56334			0		FALSE	FALSE	Other disorders of pancreatic internal secretion	endocrine/metabolic	-0.105182	0.117862	0.900161	1.12509
593	PRS		-0.00205367	0.0185318	0.997948	0.91176	logistic	51557	3178	48379			0		FALSE	FALSE	Hematuria	genitourinary	-0.0383753	0.034268	0.962352	1.03486
242	PRS		-0.00356433	0.0326419	0.996442	0.913048	logistic	52877	972	51905			0		FALSE	FALSE	Thyrotoxicosis with or without goiter	endocrine/metabolic	-0.0675413	0.0604126	0.934689	1.06227
362.3	PRS		0.00566548	0.0543606	1.00568	0.916995	logistic	59547	346	59201			0		FALSE	FALSE	Other nondiabetic retinopathy	sense organs	-0.100879	0.11221	0.904042	1.11875
578.2	PRS		0.00221049	0.0217814	1.00221	0.919165	logistic	53813	2218	51595			0		FALSE	FALSE	Blood in stool	digestive	-0.0404803	0.0449013	0.960328	1.04592
695.3	PRS		0.00349004	0.0350517	1.0035	0.920687	logistic	56384	832	55552			0		FALSE	FALSE	Rosacea	dermatologic	-0.0652101	0.0721902	0.936871	1.07486
495.2	PRS		-0.00304055	0.0318136	0.996964	0.923859	logistic	51571	1018	50553			0		FALSE	FALSE	Asthma with exacerbation	respiratory	-0.0653941	0.059313	0.936698	1.06111
726.1	PRS		-0.00177583	0.0185822	0.998226	0.923865	logistic	52685	3200	49485			0		FALSE	FALSE	Enthesopathy	musculoskeletal	-0.0381962	0.0346446	0.962524	1.03525
333.4	PRS		-0.00471704	0.049546	0.995294	0.924152	logistic	50152	413	49739			0		FALSE	FALSE	Torsion dystonia	neurological	-0.101825	0.0923913	0.903187	1.09679
290.12	PRS		-0.00882928	0.0934433	0.99121	0.924721	logistic	52228	115	52113			0		FALSE	FALSE	Dementia with cerebral degenerations	mental disorders	-0.191975	0.174316	0.825328	1.19043
656	PRS		0.00331335	0.0354635	1.00332	0.925562	logistic	65588	1004	64584			0		FALSE	FALSE	Other perinatal conditions of fetus or newborn	pregnancy complications	-0.0661939	0.0728206	0.935949	1.07554
817	PRS		0.00780296	0.0884676	1.00783	0.929717	logistic	63762	130	63632			0		FALSE	FALSE	Concussion	injuries & poisonings	-0.16559	0.181196	0.847393	1.19865
727.6	PRS		0.00360488	0.0410178	1.00361	0.929967	logistic	50097	612	49485			0		FALSE	FALSE	Rupture of tendon, nontraumatic	musculoskeletal	-0.0767885	0.0839983	0.926086	1.08763
788	PRS		-0.00143189	0.0163364	0.998569	0.930155	logistic	62930	4096	58834			0		FALSE	FALSE	Syncope and collapse	symptoms	-0.0334507	0.030587	0.967103	1.03106
766	PRS		0.00233499	0.026684	1.00234	0.93027	logistic	59315	1467	57848			0		FALSE	FALSE	Neuralgia, neuritis, and radiculitis NOS	symptoms	-0.0499647	0.0546346	0.951263	1.05615
345.12	PRS		0.00264364	0.0303658	1.00265	0.930624	logistic	50871	1132	49739			0		FALSE	FALSE	Partial epilepsy	neurological	-0.0568722	0.0621595	0.944715	1.06413
381.2	PRS		-0.00198191	0.0233811	0.99802	0.932448	logistic	59063	1915	57148			0		FALSE	FALSE	Eustachian tube disorders	sense organs	-0.0478081	0.0438443	0.953317	1.04482
244.5	PRS		-0.00836242	0.100091	0.991672	0.933416	logistic	52005	100	51905			0		FALSE	FALSE	Congenital hypothyroidism	endocrine/metabolic	-0.204537	0.187813	0.815024	1.20661
594.2	PRS		-0.00669755	0.0805444	0.993325	0.93373	logistic	59658	156	59502			0		FALSE	FALSE	Calculus of lower urinary tract	genitourinary	-0.164562	0.151167	0.848265	1.16319
414	PRS		-0.00154192	0.01858	0.998459	0.933861	logistic	51866	3315	48551			0		FALSE	FALSE	Other forms of chronic heart disease	circulatory system	-0.0379581	0.0348742	0.962753	1.03549
292.2	PRS		-0.00360387	0.0436322	0.996403	0.934172	logistic	52655	542	52113			0		FALSE	FALSE	Mild cognitive impairment	mental disorders	-0.0891214	0.0819137	0.914735	1.08536
302.1	PRS		-0.006181	0.0749377	0.993838	0.934263	logistic	38849	181	38668			0		FALSE	FALSE	Decreased libido	mental disorders	-0.153056	0.140694	0.858082	1.15107
255.11	PRS		-0.00751274	0.0929843	0.992515	0.935604	logistic	56450	116	56334			0		FALSE	FALSE	Cushing's syndrome	endocrine/metabolic	-0.189759	0.174733	0.827159	1.19093
228.1	PRS		-0.00284456	0.0359904	0.997159	0.937004	logistic	64244	789	63455			0		FALSE	FALSE	Hemangioma of skin and subcutaneous tissue	neoplasms	-0.0733845	0.0676954	0.929243	1.07004
727	PRS		0.00129768	0.0171154	1.0013	0.939563	logistic	53278	3793	49485			0		FALSE	FALSE	Other disorders of synovium, tendon, and bursa	musculoskeletal	-0.0322478	0.0348432	0.968267	1.03546
242.1	PRS		-0.00352036	0.0464926	0.996486	0.939643	logistic	52377	472	51905			0		FALSE	FALSE	Graves' disease	endocrine/metabolic	-0.0946443	0.0876035	0.909697	1.09156
514	PRS		0.00112338	0.0149788	1.00112	0.940216	logistic	60414	4956	55458			0		FALSE	FALSE	Abnormal findings examination of lungs	respiratory	-0.0282345	0.0304812	0.97216	1.03095
271	PRS		-0.00299627	0.0406409	0.997008	0.941229	logistic	65680	618	65062			0		FALSE	FALSE	Disorders of carbohydrate transport and metabolism	endocrine/metabolic	-0.0826509	0.0766584	0.920672	1.07967
286.1	PRS		0.00470254	0.0640639	1.00471	0.941485	logistic	50518	247	50271			0		FALSE	FALSE	Congenital coagulation defects	hematopoietic	-0.12086	0.130265	0.886158	1.13913
458.2	PRS		-0.00515128	0.0705835	0.994862	0.941821	logistic	53296	203	53093			0		FALSE	FALSE	Iatrogenic hypotension	circulatory system	-0.143492	0.13319	0.866327	1.14247
510	PRS		0.00109193	0.015055	1.00109	0.942181	logistic	60736	4882	55854			0		FALSE	FALSE	Other diseases of lung	respiratory	-0.0284154	0.0305992	0.971985	1.03107
578.8	PRS		-0.00207015	0.028572	0.997932	0.942241	logistic	52861	1266	51595			0		FALSE	FALSE	Hemorrhage of rectum and anus	digestive	-0.0580703	0.05393	0.943584	1.05541
362	PRS		-0.0015663	0.0217106	0.998435	0.942487	logistic	61477	2276	59201			0		FALSE	FALSE	Other retinal disorders	sense organs	-0.0441182	0.0409856	0.956841	1.04184
596	PRS		-0.00156567	0.0222146	0.998436	0.943812	logistic	61251	2123	59128			0		FALSE	FALSE	Other disorders of bladder	genitourinary	-0.0451055	0.0419742	0.955897	1.04287
714.2	PRS		-0.00415437	0.0593658	0.995854	0.94421	logistic	56147	288	55859			0		FALSE	FALSE	Juvenile rheumatoid arthritis	musculoskeletal	-0.120509	0.1122	0.886469	1.11874
737	PRS		-0.00187962	0.0274178	0.998122	0.945344	logistic	58431	1376	57055			0		FALSE	FALSE	Curvature of spine	musculoskeletal	-0.0556174	0.0518582	0.945901	1.05323
514.1	PRS		0.00574948	0.0843656	1.00577	0.945666	logistic	55600	142	55458			0		FALSE	FALSE	Abnormal results of function study of pulmonary system	respiratory	-0.159604	0.171103	0.852481	1.18661
320	PRS		0.00369394	0.0558369	1.0037	0.947254	logistic	65211	325	64886			0		FALSE	FALSE	Meningitis	neurological	-0.105744	0.113132	0.899655	1.11978
149	PRS		0.00195164	0.0297971	1.00195	0.947778	logistic	65192	1171	64021			0		FALSE	FALSE	Cancer of larynx, pharynx, nasal cavities	neoplasms	-0.0564495	0.0603528	0.945114	1.06221
707	PRS		-0.00150162	0.0232782	0.9985	0.948566	logistic	64496	1934	62562			0		FALSE	FALSE	Chronic ulcer of skin	dermatologic	-0.0471261	0.0441229	0.953967	1.04511
681.3	PRS		0.00248676	0.0391974	1.00249	0.949415	logistic	55073	665	54408			0		FALSE	FALSE	Cellulitis and abscess of arm/hand	dermatologic	-0.0743387	0.0793123	0.928357	1.08254
709.5	PRS		0.00549331	0.0894637	1.00551	0.951038	logistic	54702	125	54577			0		FALSE	FALSE	Dermatomyositis	dermatologic	-0.169852	0.180839	0.84379	1.19822
859	PRS		0.00208457	0.0343601	1.00209	0.951623	logistic	57298	865	56433			0		FALSE	FALSE	Complication due to other implant and internal device	injuries & poisonings	-0.0652599	0.0694291	0.936824	1.0719
259.4	PRS		-0.00557355	0.0919013	0.994442	0.95164	logistic	56455	121	56334			0		FALSE	FALSE	Precocious sexual development and puberty NEC	endocrine/metabolic	-0.185697	0.17455	0.830525	1.19071
854	PRS		0.00180032	0.0299268	1.0018	0.95203	logistic	57582	1149	56433			0		FALSE	FALSE	Complications of cardiac/vascular device, implant, and graft	injuries & poisonings	-0.0568552	0.0604558	0.944731	1.06232
285.1	PRS		0.000913028	0.0155647	1.00091	0.953223	logistic	47178	4823	42355			0		FALSE	FALSE	Acute posthemorrhagic anemia	hematopoietic	-0.0295932	0.0314193	0.97084	1.03192
537.1	PRS		0.00570553	0.098452	1.00572	0.953787	logistic	56536	104	56432			0		FALSE	FALSE	Lesions of stomach and duodenum	digestive	-0.187257	0.198668	0.829231	1.21978
291.4	PRS		-0.00320472	0.0554238	0.9968	0.95389	logistic	52444	331	52113			0		FALSE	FALSE	Specific nonpsychotic mental disorders due to brain damage	mental disorders	-0.111833	0.105424	0.894193	1.11118
695.41	PRS		-0.00428803	0.074491	0.995721	0.954096	logistic	54407	181	54226			0		FALSE	FALSE	Cutaneous lupus erythematosus	dermatologic	-0.150288	0.141712	0.86046	1.15224
264.1	PRS		0.00246846	0.042945	1.00247	0.954163	logistic	46563	603	45960			0		FALSE	FALSE	Short stature	endocrine/metabolic	-0.0817022	0.0866392	0.921546	1.0905
379.5	PRS		0.00441424	0.0769006	1.00442	0.954225	logistic	57070	173	56897			0		FALSE	FALSE	Disorders of iris and ciliary body	sense organs	-0.146308	0.155137	0.863891	1.16782
149.1	PRS		-0.00257893	0.0453376	0.997424	0.954639	logistic	64519	498	64021			0		FALSE	FALSE	Cancer of oropharynx	neoplasms	-0.091439	0.0862812	0.912617	1.09011
216	PRS		-0.000933826	0.017463	0.999067	0.957354	logistic	61908	3541	58367			0		FALSE	FALSE	Benign neoplasm of skin	neoplasms	-0.0351607	0.0332931	0.96545	1.03385
705.3	PRS		0.0048201	0.0906906	1.00483	0.957613	logistic	59124	123	59001			0		FALSE	FALSE	Hidradenitis	dermatologic	-0.17293	0.18257	0.841196	1.2003
586	PRS		-0.00077443	0.0146373	0.999226	0.957805	logistic	53916	5438	48478			0		FALSE	FALSE	Other disorders of the kidney and ureters	genitourinary	-0.0294631	0.0279142	0.970967	1.02831
530	PRS		-0.000495428	0.00960182	0.999505	0.95885	logistic	55426	15799	39627			0		FALSE	FALSE	Diseases of esophagus	digestive	-0.0193147	0.0183238	0.980871	1.01849
724.1	PRS		0.00284114	0.0565587	1.00285	0.959936	logistic	52264	317	51947			0		FALSE	FALSE	Disorders of sacrum	musculoskeletal	-0.108012	0.113694	0.897617	1.12041
519.8	PRS		0.00246569	0.0494373	1.00247	0.960222	logistic	59413	416	58997			0		FALSE	FALSE	Other diseases of respiratory system, NEC	respiratory	-0.0944296	0.099361	0.909892	1.10446
418.1	PRS		0.00121374	0.0247096	1.00121	0.960824	logistic	44648	1747	42901			0		FALSE	FALSE	Precordial pain	circulatory system	-0.0472162	0.0496437	0.953881	1.0509
579.8	PRS		-0.00213245	0.0435646	0.99787	0.96096	logistic	52134	539	51595			0		FALSE	FALSE	Nonspecific abnormal findings in stool contents	digestive	-0.0875176	0.0832527	0.916203	1.08682
465.2	PRS		0.000932254	0.0192856	1.00093	0.961446	logistic	50931	2949	47982			0		FALSE	FALSE	Acute pharyngitis	respiratory	-0.0368669	0.0387314	0.963804	1.03949
253.5	PRS		-0.00350814	0.0745181	0.996498	0.962451	logistic	56518	184	56334			0		FALSE	FALSE	Pituitary dwarfism	endocrine/metabolic	-0.149561	0.142545	0.861086	1.1532
742	PRS		0.00157558	0.0334854	1.00158	0.962471	logistic	55457	920	54537			0		FALSE	FALSE	Derangement of joint, non-traumatic	musculoskeletal	-0.0640547	0.0672058	0.937954	1.06952
426.92	PRS		-0.00133249	0.0288791	0.998668	0.963199	logistic	41019	1326	39693			0		FALSE	FALSE	Cardiac defibrillator in situ	circulatory system	-0.0579345	0.0552695	0.943712	1.05683
427.9	PRS		0.00068021	0.0154232	1.00068	0.964822	logistic	44671	4978	39693			0		FALSE	FALSE	Palpitations	circulatory system	-0.0295487	0.0309091	0.970884	1.03139
427.6	PRS		0.00126499	0.0289435	1.00127	0.965139	logistic	40972	1279	39693			0		FALSE	FALSE	Premature beats	circulatory system	-0.0554633	0.0579933	0.946047	1.05971
348.8	PRS		0.00104441	0.0247809	1.00104	0.966383	logistic	51440	1701	49739			0		FALSE	FALSE	Encephalopathy, not elsewhere classified	neurological	-0.0475253	0.0496142	0.953586	1.05087
656.5	PRS		-0.00333017	0.0797183	0.996675	0.966679	logistic	64745	161	64584			0		FALSE	FALSE	Hematological disorders of newborn	pregnancy complications	-0.159575	0.152915	0.852506	1.16523
79.2	PRS		0.00330573	0.0819012	1.00331	0.967804	logistic	52477	152	52325			0		FALSE	FALSE	Infectious mononucleosis	infectious diseases	-0.157218	0.163829	0.854518	1.17801
695	PRS		-0.000772078	0.0196481	0.999228	0.968655	logistic	58312	2760	55552			0		FALSE	FALSE	Erythematous conditions	dermatologic	-0.0392817	0.0377375	0.96148	1.03846
195.3	PRS		0.00114043	0.0309018	1.00114	0.970561	logistic	48676	1110	47566			0		FALSE	FALSE	Malignant neoplasm of head, face, and neck	neoplasms	-0.0594259	0.0617068	0.942305	1.06365
287	PRS		0.000562946	0.0163631	1.00056	0.972556	logistic	54391	4120	50271			0		FALSE	FALSE	Purpura and other hemorrhagic conditions	hematopoietic	-0.0315082	0.032634	0.968983	1.03317
710.19	PRS		0.00115477	0.0351913	1.00116	0.973823	logistic	55290	827	54463			0		FALSE	FALSE	Unspecified osteomyelitis	musculoskeletal	-0.0678189	0.0701284	0.93443	1.07265
578	PRS		-0.000499257	0.0153228	0.999501	0.974007	logistic	56295	4700	51595			0		FALSE	FALSE	Gastrointestinal hemorrhage	digestive	-0.0305313	0.0295328	0.96993	1.02997
994	PRS		0.000483714	0.0157808	1.00048	0.975547	logistic	64120	4396	59724			0		FALSE	FALSE	Sepsis and SIRS	injuries & poisonings	-0.0304461	0.0314135	0.970013	1.03191
535.6	PRS		0.00206019	0.0694555	1.00206	0.976337	logistic	56643	211	56432			0		FALSE	FALSE	Duodenitis	digestive	-0.13407	0.138191	0.874529	1.14819
470	PRS		-0.000685838	0.0236071	0.999314	0.976823	logistic	46686	1893	44793			0		FALSE	FALSE	Septal Deviations/Turbinate Hypertrophy	respiratory	-0.0469549	0.0455833	0.95413	1.04664
531.4	PRS		-0.00133202	0.0466356	0.998669	0.977214	logistic	62948	467	62481			0		FALSE	FALSE	Peptic ulcer, site unspecified	digestive	-0.0927362	0.0900721	0.911434	1.09425
250.1	PRS		0.000620788	0.0219013	1.00062	0.977387	logistic	48542	2222	46320			0		FALSE	FALSE	Type 1 diabetes	endocrine/metabolic	-0.042305	0.0435465	0.958577	1.04451
783	PRS		0.000328845	0.0116831	1.00033	0.977545	logistic	59399	8782	50617			0		FALSE	FALSE	Fever of unknown origin	symptoms	-0.0225696	0.0232273	0.977683	1.0235
8.5	PRS		-0.000988526	0.0361975	0.999012	0.978213	logistic	63888	779	63109			0		FALSE	FALSE	Bacterial enteritis	infectious diseases	-0.0719343	0.0699572	0.930592	1.07246
362.29	PRS		-0.00132106	0.049976	0.99868	0.978911	logistic	59626	425	59201			0		FALSE	FALSE	Macular degeneration (senile) of retina NOS	sense organs	-0.0992722	0.0966301	0.905496	1.10145
227.1	PRS		-0.00192016	0.0739543	0.998082	0.979286	logistic	64209	185	64024			0		FALSE	FALSE	Benign neoplasm of adrenal gland	neoplasms	-0.146868	0.143028	0.863408	1.15376
289.5	PRS		-0.00130942	0.0604191	0.998691	0.982709	logistic	48514	279	48235			0		FALSE	FALSE	Diseases of spleen	hematopoietic	-0.119729	0.11711	0.887161	1.12424
737.3	PRS		0.000637425	0.0294568	1.00064	0.982736	logistic	58244	1189	57055			0		FALSE	FALSE	Kyphoscoliosis and scoliosis	musculoskeletal	-0.0570969	0.0583717	0.944503	1.06011
195.1	PRS		0.000472005	0.022501	1.00047	0.983264	logistic	49683	2117	47566			0		FALSE	FALSE	Malignant neoplasm, other	neoplasms	-0.0436292	0.0445732	0.957309	1.04558
580.11	PRS		-0.00191859	0.0967375	0.998083	0.984177	logistic	48586	108	48478			0		FALSE	FALSE	Proliferative glomerulonephritis	genitourinary	-0.191521	0.187684	0.825703	1.20645
526	PRS		0.000703983	0.0359317	1.0007	0.984369	logistic	61199	791	60408			0		FALSE	FALSE	Diseases of the jaws	digestive	-0.0697209	0.0711288	0.932654	1.07372
425.12	PRS		0.00153851	0.0819802	1.00154	0.985027	logistic	59647	151	59496			0		FALSE	FALSE	Other hypertrophic cardiomyopathy	circulatory system	-0.15914	0.162217	0.852877	1.17612
457.3	PRS		-0.000348879	0.0192339	0.999651	0.985528	logistic	50412	3043	47369			0		FALSE	FALSE	Encounter for long-term (current) use of aspirin	circulatory system	-0.0380467	0.0373489	0.962668	1.03806
346.1	PRS		0.000916811	0.0510915	1.00092	0.985683	logistic	50127	388	49739			0		FALSE	FALSE	Nonspecific abnormal findings on radiological and other examination of skull and head	neurological	-0.0992207	0.101054	0.905543	1.10634
244.1	PRS		0.000419119	0.0255536	1.00042	0.986914	logistic	53528	1623	51905			0		FALSE	FALSE	Secondary hypothyroidism	endocrine/metabolic	-0.0496651	0.0505033	0.951548	1.0518
110.2	PRS		0.00139322	0.0849858	1.00139	0.98692	logistic	56493	142	56351			0		FALSE	FALSE	Dermatomycoses	infectious diseases	-0.165176	0.167962	0.847745	1.18289
290.1	PRS		0.000448107	0.0288469	1.00045	0.987606	logistic	53479	1366	52113			0		FALSE	FALSE	Dementias	mental disorders	-0.0560909	0.0569871	0.945453	1.05864
706.2	PRS		0.000423637	0.0280167	1.00042	0.987936	logistic	60326	1325	59001			0		FALSE	FALSE	Sebaceous cyst	dermatologic	-0.0544882	0.0553354	0.94697	1.0569
572	PRS		0.000303522	0.0205866	1.0003	0.988237	logistic	51859	2507	49352			0		FALSE	FALSE	Ascites (non malignant)	digestive	-0.0400455	0.0406526	0.960746	1.04149
960.2	PRS		-0.000314919	0.0263728	0.999685	0.990473	logistic	50600	1496	49104			0		FALSE	FALSE	Allergy/adverse effect of penicillin	injuries & poisonings	-0.0520047	0.0513748	0.949324	1.05272
287.32	PRS		0.000462703	0.040313	1.00046	0.990842	logistic	50899	628	50271			0		FALSE	FALSE	Secondary thrombocytopenia	hematopoietic	-0.0785492	0.0794747	0.924457	1.08272
292.11	PRS		0.000468359	0.0458704	1.00047	0.991853	logistic	52598	485	52113			0		FALSE	FALSE	Aphasia	mental disorders	-0.089436	0.0903727	0.914447	1.09458
361	PRS		0.000441511	0.0503574	1.00044	0.993005	logistic	60076	403	59673			0		FALSE	FALSE	Retinal detachments and defects	sense organs	-0.0982572	0.0991402	0.906416	1.10422
384.4	PRS		0.000374932	0.0539183	1.00038	0.994452	logistic	57498	350	57148			0		FALSE	FALSE	Perforation of tympanic membrane	sense organs	-0.105303	0.106053	0.900052	1.11188
332	PRS		-0.000135705	0.0411822	0.999864	0.997371	logistic	50351	612	49739			0		FALSE	FALSE	Parkinson's disease	neurological	-0.0808514	0.08058	0.922331	1.08392
415	PRS		3.59582e-05	0.0169515	1.00004	0.998307	logistic	57613	3810	53803			0		FALSE	FALSE	Pulmonary heart disease	circulatory system	-0.0331883	0.0332602	0.967356	1.03382
284.1	PRS		-5.92166e-05	0.0279621	0.999941	0.99831	logistic	43695	1340	42355			0		FALSE	FALSE	Pancytopenia	hematopoietic	-0.054864	0.0547456	0.946614	1.05627
282.9	PRS		0.000142732	0.0901487	1.00014	0.998737	logistic	42484	129	42355			0		FALSE	FALSE	Other hereditary hemolytic anemias	hematopoietic	-0.176545	0.176831	0.838161	1.19343
279.11	PRS		5.71664e-05	0.0624339	1.00006	0.999269	logistic	59167	259	58908			0		FALSE	FALSE	Deficiency of humoral immunity	endocrine/metabolic	-0.122311	0.122425	0.884873	1.13023
557	PRS		-4.02369e-05	0.0452098	0.99996	0.99929	logistic	43895	501	43394			0		FALSE	FALSE	Intestinal malabsorption (non-celiac)	digestive	-0.0886498	0.0885694	0.915166	1.09261
8.51	PRS						logistic	63116	7	63109			0	[Error: < 100 cases or controls]			Intestinal e.coli	infectious diseases
8.7	PRS						logistic	63124	15	63109			0	[Error: < 100 cases or controls]			Intestinal infection due to protozoa	infectious diseases
10	PRS						logistic	54183	97	54086			0	[Error: < 100 cases or controls]			Tuberculosis	infectious diseases
31.1	PRS							54086					0	[Error: non-varying phenotype or genotype]			Leprosy	infectious diseases
41.21	PRS						logistic	54119	33	54086			0	[Error: < 100 cases or controls]			Rheumatic fever / chorea	infectious diseases
70.1	PRS						logistic	52353	28	52325			0	[Error: < 100 cases or controls]			Viral hepatitis A	infectious diseases
79.1	PRS						logistic	52357	32	52325			0	[Error: < 100 cases or controls]			Varicella infection	infectious diseases
81.1	PRS						logistic	61716	72	61644			0	[Error: < 100 cases or controls]			Graft-versus-host disease	infectious diseases
81.11	PRS						logistic	61668	24	61644			0	[Error: < 100 cases or controls]			Acute graft-versus-host disease	infectious diseases
81.12	PRS						logistic	61700	56	61644			0	[Error: < 100 cases or controls]			Chronic graft-versus-host disease	infectious diseases
90.2	PRS						logistic	65808	61	65747			0	[Error: < 100 cases or controls]			Gonococcal infections	infectious diseases
90.3	PRS						logistic	65757	10	65747			0	[Error: < 100 cases or controls]			Venereal diseases due to Chlamydia trachomatis	infectious diseases
117.2	PRS						logistic	56353	2	56351			0	[Error: < 100 cases or controls]			Coccidioidomycosis	infectious diseases
117.3	PRS						logistic	56376	25	56351			0	[Error: < 100 cases or controls]			Blastomycotic infection	infectious diseases
130	PRS						logistic	63127	65	63062			0	[Error: < 100 cases or controls]			Spirochetal infection	infectious diseases
130.1	PRS						logistic	63077	15	63062			0	[Error: < 100 cases or controls]			Lyme disease	infectious diseases
131	PRS						logistic	63098	36	63062			0	[Error: < 100 cases or controls]			Protozoan infection	infectious diseases
132.1	PRS						logistic	63105	43	63062			0	[Error: < 100 cases or controls]			Pediculosis and phthirus infestation	infectious diseases
133	PRS						logistic	63074	12	63062			0	[Error: < 100 cases or controls]			Arthropod-borne diseases	infectious diseases
134	PRS						logistic	63095	33	63062			0	[Error: < 100 cases or controls]			Helminthiases	infectious diseases
134.1	PRS						logistic	63081	19	63062			0	[Error: < 100 cases or controls]			Intestinal helminthiases	infectious diseases
145.1	PRS						logistic	64047	26	64021			0	[Error: < 100 cases or controls]			Cancer of lip	neoplasms
145.4	PRS						logistic	64096	75	64021			0	[Error: < 100 cases or controls]			Cancer of the gums	neoplasms
145.5	PRS						logistic	64097	76	64021			0	[Error: < 100 cases or controls]			Cancer of the mouth floor	neoplasms
149.3	PRS						logistic	64100	79	64021			0	[Error: < 100 cases or controls]			Cancer of hypopharynx	neoplasms
199.4	PRS						logistic	47645	79	47566			0	[Error: < 100 cases or controls]			Neurofibromatosis	neoplasms
202.23	PRS						logistic	62964	73	62891			0	[Error: < 100 cases or controls]			Lymphosarcoma	neoplasms
202.24	PRS						logistic	62982	91	62891			0	[Error: < 100 cases or controls]			Large cell lymphoma	neoplasms
204.3	PRS						logistic	62955	64	62891			0	[Error: < 100 cases or controls]			Monocytic leukemia	neoplasms
216.1	PRS						logistic	58461	94	58367			0	[Error: < 100 cases or controls]			Screening for malignant neoplasms of the skin	neoplasms
223	PRS						logistic	50601	56	50545			0	[Error: < 100 cases or controls]			Benign neoplasm of kidney and other urinary organs	neoplasms
225.2	PRS						logistic	63763	48	63715			0	[Error: < 100 cases or controls]			Benign neoplasm of spinal cord, meninges	neoplasms
227.2	PRS						logistic	64106	82	64024			0	[Error: < 100 cases or controls]			Benign neoplasm of parathyroid gland	neoplasms
229.1	PRS						logistic	65388	18	65370			0	[Error: < 100 cases or controls]			Benign neoplasm of lymph nodes	neoplasms
230	PRS						logistic	66252	19	66233			0	[Error: < 100 cases or controls]			Kaposi's sarcoma	neoplasms
242.31	PRS						logistic	51929	24	51905			0	[Error: < 100 cases or controls]			Thyrotoxic exophthalmos	endocrine/metabolic
244.3	PRS						logistic	51910	5	51905			0	[Error: < 100 cases or controls]			Iodine hypothyroidism	endocrine/metabolic
245.1	PRS						logistic	51964	59	51905			0	[Error: < 100 cases or controls]			Thyroiditis, acute and subacute	endocrine/metabolic
246.2	PRS						logistic	51917	12	51905			0	[Error: < 100 cases or controls]			Thyroid cyst	endocrine/metabolic
250.15	PRS						logistic	46394	74	46320			0	[Error: < 100 cases or controls]			Diabetes type 1 with peripheral circulatory disorders	endocrine/metabolic
250.5	PRS						logistic	46369	49	46320			0	[Error: < 100 cases or controls]			Glycosuria or Acetonuria	endocrine/metabolic
251.8	PRS						logistic	56343	9	56334			0	[Error: < 100 cases or controls]			Abnormality of secretion of glucagon or gastrin	endocrine/metabolic
253.11	PRS						logistic	56366	32	56334			0	[Error: < 100 cases or controls]			Acromegaly and gigantism	endocrine/metabolic
253.3	PRS						logistic	56422	88	56334			0	[Error: < 100 cases or controls]			Diabetes insipidus	endocrine/metabolic
254	PRS						logistic	56355	21	56334			0	[Error: < 100 cases or controls]			Diseases of thymus gland	endocrine/metabolic
255.12	PRS						logistic	56389	55	56334			0	[Error: < 100 cases or controls]			Hyperaldosteronism	endocrine/metabolic
255.13	PRS						logistic	56375	41	56334			0	[Error: < 100 cases or controls]			Medulloadrenal hyperfunction	endocrine/metabolic
255.22	PRS						logistic	56382	48	56334			0	[Error: < 100 cases or controls]			Mineralocorticoid deficiency	endocrine/metabolic
255.3	PRS						logistic	56378	44	56334			0	[Error: < 100 cases or controls]			Adrenogenital disorders	endocrine/metabolic
256.1	PRS						logistic	56337	3	56334			0	[Error: < 100 cases or controls]			Hyperestrogenism	endocrine/metabolic
258	PRS						logistic	56386	52	56334			0	[Error: < 100 cases or controls]			Iatrogenic endocrine disorders	endocrine/metabolic
259.2	PRS						logistic	56418	84	56334			0	[Error: < 100 cases or controls]			Carcinoid syndrome	endocrine/metabolic
259.3	PRS						logistic	56414	80	56334			0	[Error: < 100 cases or controls]			Delay in sexual development and puberty NEC	endocrine/metabolic
259.8	PRS						logistic	56373	39	56334			0	[Error: < 100 cases or controls]			Polyglandular activity in multiple endocrine adenomatosis	endocrine/metabolic
260.21	PRS						logistic	45994	34	45960			0	[Error: < 100 cases or controls]			Kwashiorkor	endocrine/metabolic
260.7	PRS						logistic	45981	21	45960			0	[Error: < 100 cases or controls]			Polyphagia	endocrine/metabolic
261.1	PRS						logistic	46021	61	45960			0	[Error: < 100 cases or controls]			Vitamin A deficiency	endocrine/metabolic
261.3	PRS						logistic	45974	14	45960			0	[Error: < 100 cases or controls]			Vitamin C deficiencies	endocrine/metabolic
261.41	PRS						logistic	46007	47	45960			0	[Error: < 100 cases or controls]			Rickets or osteomalacia	endocrine/metabolic
270.11	PRS						logistic	61917	36	61881			0	[Error: < 100 cases or controls]			Disturbances of sulphur-bearing amino-acid metabolism	endocrine/metabolic
270.12	PRS						logistic	61918	37	61881			0	[Error: < 100 cases or controls]			Phenylketonuria [PKU]	endocrine/metabolic
270.2	PRS						logistic	61973	92	61881			0	[Error: < 100 cases or controls]			Disorders of amino-acid metabolism	endocrine/metabolic
270.21	PRS						logistic	61942	61	61881			0	[Error: < 100 cases or controls]			Disorders of urea cycle metabolism	endocrine/metabolic
270.31	PRS						logistic	61889	8	61881			0	[Error: < 100 cases or controls]			Polyclonal hypergammaglobulinemia	endocrine/metabolic
270.33	PRS						logistic	61979	98	61881			0	[Error: < 100 cases or controls]			Amyloidosis	endocrine/metabolic
270.35	PRS						logistic	61904	23	61881			0	[Error: < 100 cases or controls]			Macroglobulinemia	endocrine/metabolic
271.9	PRS						logistic	65111	49	65062			0	[Error: < 100 cases or controls]			Other disorders of carbohydrate transport and metabolism	endocrine/metabolic
272.14	PRS						logistic	41757	10	41747			0	[Error: < 100 cases or controls]			Hyperchylomicronemia	endocrine/metabolic
272.9	PRS						logistic	41780	33	41747			0	[Error: < 100 cases or controls]			Unspecified disorder of lipoid metabolism	endocrine/metabolic
275.11	PRS						logistic	58367	79	58288			0	[Error: < 100 cases or controls]			Hereditary hemochromatosis	hematopoietic
275.2	PRS						logistic	58318	30	58288			0	[Error: < 100 cases or controls]			Disorders of copper metabolism	endocrine/metabolic
276.8	PRS						logistic	42864	39	42825			0	[Error: < 100 cases or controls]			Polydipsia	endocrine/metabolic
277.1	PRS						logistic	62052	16	62036			0	[Error: < 100 cases or controls]			Disorders of porphyrin metabolism	endocrine/metabolic
277.2	PRS						logistic	62039	3	62036			0	[Error: < 100 cases or controls]			Other disorders of purine and pyrimidine metabolism	endocrine/metabolic
277.6	PRS						logistic	62062	26	62036			0	[Error: < 100 cases or controls]			Other deficiencies of circulating enzymes	endocrine/metabolic
277.8	PRS						logistic	62042	6	62036			0	[Error: < 100 cases or controls]			Carnitine deficiencies	endocrine/metabolic
279.2	PRS						logistic	58953	45	58908			0	[Error: < 100 cases or controls]			Autoimmune disease NEC	endocrine/metabolic
279.8	PRS						logistic	58976	68	58908			0	[Error: < 100 cases or controls]			Other specified disorders involving the immune mechanism	endocrine/metabolic
281.13	PRS						logistic	42410	55	42355			0	[Error: < 100 cases or controls]			Folate-deficiency anemia	hematopoietic
282.5	PRS						logistic	42373	18	42355			0	[Error: < 100 cases or controls]			Sickle cell anemia	hematopoietic
282.8	PRS						logistic	42415	60	42355			0	[Error: < 100 cases or controls]			Other hemoglobinopathies	hematopoietic
283.1	PRS						logistic	42415	60	42355			0	[Error: < 100 cases or controls]			Autoimmune hemolytic anemias	hematopoietic
283.2	PRS						logistic	42436	81	42355			0	[Error: < 100 cases or controls]			Non-autoimmune hemolytic anemias	hematopoietic
283.21	PRS						logistic	42395	40	42355			0	[Error: < 100 cases or controls]			Hemolytic-uremic syndrome	hematopoietic
284.2	PRS						logistic	42373	18	42355			0	[Error: < 100 cases or controls]			Constitutional aplastic anemia	hematopoietic
285.3	PRS						logistic	42364	9	42355			0	[Error: < 100 cases or controls]			Sideroblastic anemia	hematopoietic
285.8	PRS						logistic	42371	16	42355			0	[Error: < 100 cases or controls]			Hemoglobinuria	hematopoietic
286.11	PRS						logistic	50366	95	50271			0	[Error: < 100 cases or controls]			Von willebrand's disease	hematopoietic
286.12	PRS						logistic	50354	83	50271			0	[Error: < 100 cases or controls]			Congenital deficiency of other clotting factors (including factor VII)	hematopoietic
286.13	PRS						logistic	50345	74	50271			0	[Error: < 100 cases or controls]			Congenital factor VIII disorder	hematopoietic
286.6	PRS						logistic	50358	87	50271			0	[Error: < 100 cases or controls]			Defibrination syndrome	hematopoietic
287.2	PRS						logistic	50320	49	50271			0	[Error: < 100 cases or controls]			Allergic purpura	hematopoietic
287.4	PRS						logistic	50307	36	50271			0	[Error: < 100 cases or controls]			Qualitative platelet defects	hematopoietic
291.1	PRS						logistic	52179	66	52113			0	[Error: < 100 cases or controls]			Transient mental disorders due to conditions classified elsewhere	mental disorders
292.12	PRS						logistic	52188	75	52113			0	[Error: < 100 cases or controls]			Symbolic dysfunction	mental disorders
300.2	PRS							38668					0	[Error: non-varying phenotype or genotype]			Generalized anxiety & phobic disorders	mental disorders
301.1	PRS						logistic	38684	16	38668			0	[Error: < 100 cases or controls]			Schizoid personality disorder	mental disorders
303.1	PRS						logistic	38703	35	38668			0	[Error: < 100 cases or controls]			Dissociative disorder	mental disorders
303.31	PRS						logistic	38680	12	38668			0	[Error: < 100 cases or controls]			Gastrointestinal malfunction arising from mental factors	mental disorders
315.1	PRS						logistic	60851	73	60778			0	[Error: < 100 cases or controls]			Learning disorder	mental disorders
323.2	PRS						logistic	64925	39	64886			0	[Error: < 100 cases or controls]			Acute (transverse) myelitis	neurological
324.1	PRS						logistic	64887	1	64886			0	[Error: < 100 cases or controls]			Jakob-Creutzfeldt disease	neurological
325	PRS						logistic	64950	64	64886			0	[Error: < 100 cases or controls]			Phlebitis and thrombophlebitis of intracranial venous sinuses	neurological
327.6	PRS						logistic	49105	52	49053			0	[Error: < 100 cases or controls]			Circadian rhythm sleep disorder	neurological
327.72	PRS						logistic	49089	36	49053			0	[Error: < 100 cases or controls]			Sleep related leg cramps	neurological
333.3	PRS						logistic	49817	78	49739			0	[Error: < 100 cases or controls]			Tics and choreas	neurological
334.21	PRS						logistic	49814	75	49739			0	[Error: < 100 cases or controls]			Amyotrophic Lateral Sclerosis	neurological
346.3	PRS						logistic	49834	95	49739			0	[Error: < 100 cases or controls]			Nonspecific abnormal findings in cerebrospinal fluid	neurological
347	PRS						logistic	49822	83	49739			0	[Error: < 100 cases or controls]			Cataplexy and narcolepsy	neurological
350.5	PRS						logistic	56585	52	56533			0	[Error: < 100 cases or controls]			Abnormal reflex	neurological
359.1	PRS						logistic	58547	81	58466			0	[Error: < 100 cases or controls]			Muscular dystrophies	neurological
360.3	PRS						logistic	59693	20	59673			0	[Error: < 100 cases or controls]			Hypotony of eye	sense organs
361.2	PRS						logistic	59696	23	59673			0	[Error: < 100 cases or controls]			Retinoschisis and retinal cysts	sense organs
362.31	PRS						logistic	59256	55	59201			0	[Error: < 100 cases or controls]			Separation of retinal layers	sense organs
362.5	PRS						logistic	59289	88	59201			0	[Error: < 100 cases or controls]			Toxic maculopathy of retina	sense organs
362.7	PRS						logistic	59292	91	59201			0	[Error: < 100 cases or controls]			Hereditary retinal dystrophies	sense organs
363.4	PRS						logistic	59680	7	59673			0	[Error: < 100 cases or controls]			Choroidal degenerations	sense organs
364.2	PRS						logistic	59756	83	59673			0	[Error: < 100 cases or controls]			Corneal edema	sense organs
364.41	PRS						logistic	59710	37	59673			0	[Error: < 100 cases or controls]			Keratoconus	sense organs
364.9	PRS						logistic	59725	52	59673			0	[Error: < 100 cases or controls]			Cornea replaced by transplant	sense organs
365.5	PRS						logistic	59698	25	59673			0	[Error: < 100 cases or controls]			Pseudoexfoliation glaucoma	sense organs
366.1	PRS						logistic	58482	34	58448			0	[Error: < 100 cases or controls]			Nonsenile Cataract	sense organs
366.3	PRS						logistic	58456	8	58448			0	[Error: < 100 cases or controls]			Traumatic cataract	sense organs
368.3	PRS						logistic	60637	52	60585			0	[Error: < 100 cases or controls]			Anisometropia	sense organs
368.5	PRS						logistic	60589	4	60585			0	[Error: < 100 cases or controls]			Color vision deficiencies	sense organs
368.7	PRS						logistic	60586	1	60585			0	[Error: < 100 cases or controls]			Disorders of accommodation	sense organs
370.2	PRS						logistic	56931	82	56849			0	[Error: < 100 cases or controls]			Superficial keratitis	sense organs
371.33	PRS						logistic	56853	4	56849			0	[Error: < 100 cases or controls]			Noninfectious dermatoses of eyelid	sense organs
371.9	PRS						logistic	56869	20	56849			0	[Error: < 100 cases or controls]			Chronic inflammatory disorders of orbit	sense organs
374.2	PRS						logistic	56918	69	56849			0	[Error: < 100 cases or controls]			Lagophthalmos	sense organs
376	PRS						logistic	56968	71	56897			0	[Error: < 100 cases or controls]			Disorders of the orbit	sense organs
379.3	PRS						logistic	56995	98	56897			0	[Error: < 100 cases or controls]			Aphakia and other disorders of lens	sense organs
379.51	PRS						logistic	56920	23	56897			0	[Error: < 100 cases or controls]			Pigmentary iris degeneration	sense organs
383	PRS						logistic	57181	33	57148			0	[Error: < 100 cases or controls]			Otosclerosis	sense organs
384.1	PRS						logistic	57175	27	57148			0	[Error: < 100 cases or controls]			Myringitis	sense organs
385.5	PRS						logistic	57221	73	57148			0	[Error: < 100 cases or controls]			Tympanosclerosis and middle ear disease related to otitis media	sense organs
386.3	PRS						logistic	55553	98	55455			0	[Error: < 100 cases or controls]			Labyrinthitis	sense organs
389.3	PRS						logistic	57508	28	57480			0	[Error: < 100 cases or controls]			Degenerative and vascular disorders of ear	sense organs
389.5	PRS						logistic	57519	39	57480			0	[Error: < 100 cases or controls]			Disorders of acoustic nerve	sense organs
394.3	PRS						logistic	53005	29	52976			0	[Error: < 100 cases or controls]			Aortic valve disease	circulatory system
394.4	PRS						logistic	53032	56	52976			0	[Error: < 100 cases or controls]			Acute rheumatic heart disease	circulatory system
420.1	PRS						logistic	59548	52	59496			0	[Error: < 100 cases or controls]			Myocarditis	circulatory system
426.22	PRS						logistic	39738	45	39693			0	[Error: < 100 cases or controls]			Mobitz II AV block	circulatory system
426.25	PRS						logistic	39744	51	39693			0	[Error: < 100 cases or controls]			Other heart block	circulatory system
433.32	PRS						logistic	55055	22	55033			0	[Error: < 100 cases or controls]			Moyamoya disease	circulatory system
441.2	PRS						logistic	53711	84	53627			0	[Error: < 100 cases or controls]			Chronic vascular insufficiency of intestine	circulatory system
442.2	PRS						logistic	53688	61	53627			0	[Error: < 100 cases or controls]			Aneurysm of iliac artery	circulatory system
442.4	PRS						logistic	53710	83	53627			0	[Error: < 100 cases or controls]			Arterial dissection	circulatory system
444.2	PRS						logistic	53691	64	53627			0	[Error: < 100 cases or controls]			Embolism and thrombosis of abdominal aorta	circulatory system
444.5	PRS						logistic	53638	11	53627			0	[Error: < 100 cases or controls]			Atheroembolism	circulatory system
446.1	PRS						logistic	53633	6	53627			0	[Error: < 100 cases or controls]			Thromboangiitis obliterans	circulatory system
446.2	PRS						logistic	53653	26	53627			0	[Error: < 100 cases or controls]			Acute febrile mucocutaneous lymph node syndrome (Kawasaki disease)	circulatory system
446.3	PRS						logistic	53675	48	53627			0	[Error: < 100 cases or controls]			Hypersensitivity angiitis	circulatory system
446.6	PRS						logistic	53689	62	53627			0	[Error: < 100 cases or controls]			Polyarteritis nodosa	circulatory system
446.7	PRS						logistic	53644	17	53627			0	[Error: < 100 cases or controls]			Takayasu's disease	circulatory system
446.8	PRS						logistic	53660	33	53627			0	[Error: < 100 cases or controls]			Thrombotic microangiopathy	circulatory system
448	PRS						logistic	53655	28	53627			0	[Error: < 100 cases or controls]			Disease of capillaries	circulatory system
452.1	PRS						logistic	47430	61	47369			0	[Error: < 100 cases or controls]			Iatrogenic pulmonary embolism and infarction	circulatory system
452.8	PRS						logistic	47416	47	47369			0	[Error: < 100 cases or controls]			Postphlebitic syndrome	circulatory system
453	PRS						logistic	47396	27	47369			0	[Error: < 100 cases or controls]			Chronic venous hypertension	circulatory system
495.11	PRS						logistic	50607	54	50553			0	[Error: < 100 cases or controls]			Chronic obstructive asthma with exacerbation	respiratory
498	PRS						logistic	50622	69	50553			0	[Error: < 100 cases or controls]			Acute bronchospasm	respiratory
500.1	PRS						logistic	45462	25	45437			0	[Error: < 100 cases or controls]			Extrinsic allergic alveolitis	respiratory
500.2	PRS						logistic	45463	26	45437			0	[Error: < 100 cases or controls]			Pneumoconiosis	respiratory
509.5	PRS						logistic	45503	66	45437			0	[Error: < 100 cases or controls]			Respiratory arrest	respiratory
512.3	PRS						logistic	33239	15	33224			0	[Error: < 100 cases or controls]			Abnormal chest sounds	respiratory
520.1	PRS						logistic	60431	23	60408			0	[Error: < 100 cases or controls]			Hereditary disturbances in tooth structure	digestive
521.2	PRS						logistic	60410	2	60408			0	[Error: < 100 cases or controls]			Dental abrasion, erosion and attrition	digestive
521.4	PRS						logistic	60415	7	60408			0	[Error: < 100 cases or controls]			Tooth complications likely association with other diseases	digestive
522.1	PRS						logistic	60414	6	60408			0	[Error: < 100 cases or controls]			Pulpitis and necrosis of tooth pulp	digestive
523.32	PRS						logistic	60451	43	60408			0	[Error: < 100 cases or controls]			Chronic periodontitis	digestive
525.2	PRS						logistic	60433	25	60408			0	[Error: < 100 cases or controls]			Atrophy of edentulous alveolar ridge	digestive
526.1	PRS						logistic	60432	24	60408			0	[Error: < 100 cases or controls]			Cysts of the jaws	digestive
526.42	PRS						logistic	60453	45	60408			0	[Error: < 100 cases or controls]			Arthralgia/ankylosis of temporomandibular joint	digestive
526.8	PRS						logistic	60417	9	60408			0	[Error: < 100 cases or controls]			Exostosis of jaw	digestive
526.9	PRS						logistic	60497	89	60408			0	[Error: < 100 cases or controls]			Jaw disease NOS	digestive
527.1	PRS						logistic	61400	7	61393			0	[Error: < 100 cases or controls]			Hypertrophy of salivary gland	digestive
527.8	PRS						logistic	61438	45	61393			0	[Error: < 100 cases or controls]			Other specified diseases of the salivary glands	digestive
528.12	PRS						logistic	61491	98	61393			0	[Error: < 100 cases or controls]			Oral aphthae	digestive
528.3	PRS						logistic	61475	82	61393			0	[Error: < 100 cases or controls]			Cellulitis and abscess of oral soft tissues	digestive
528.4	PRS						logistic	61417	24	61393			0	[Error: < 100 cases or controls]			Cysts of oral soft tissues	digestive
528.41	PRS						logistic	61414	21	61393			0	[Error: < 100 cases or controls]			Cyst of the salivary gland	digestive
528.5	PRS						logistic	61491	98	61393			0	[Error: < 100 cases or controls]			Diseases of lips	digestive
528.6	PRS						logistic	61456	63	61393			0	[Error: < 100 cases or controls]			Leukoplakia of oral mucosa	digestive
528.7	PRS						logistic	61412	19	61393			0	[Error: < 100 cases or controls]			Sialolithiasis	digestive
529.1	PRS						logistic	61445	52	61393			0	[Error: < 100 cases or controls]			Glossitis	digestive
529.6	PRS						logistic	61441	48	61393			0	[Error: < 100 cases or controls]			Glossodynia	digestive
530.6	PRS						logistic	39692	65	39627			0	[Error: < 100 cases or controls]			Diverticulum of esophagus, acquired	digestive
530.7	PRS						logistic	39669	42	39627			0	[Error: < 100 cases or controls]			Gastroesophageal laceration-hemorrhage syndrome	digestive
531.5	PRS						logistic	62543	62	62481			0	[Error: < 100 cases or controls]			Gastrojejunal ulcer	digestive
535.1	PRS						logistic	56523	91	56432			0	[Error: < 100 cases or controls]			Acute gastritis	digestive
550.3	PRS						logistic	57072	21	57051			0	[Error: < 100 cases or controls]			Femoral hernia	digestive
556.11	PRS						logistic	43467	73	43394			0	[Error: < 100 cases or controls]			Angiodysplasia of intestine (without mention of hemorrhage)	digestive
569.1	PRS						logistic	54326	72	54254			0	[Error: < 100 cases or controls]			Toxic gastroenteritis and colitis	digestive
573.1	PRS						logistic	49410	58	49352			0	[Error: < 100 cases or controls]			Chronic passive congestion of liver	digestive
575.6	PRS						logistic	59728	41	59687			0	[Error: < 100 cases or controls]			Cholesterolosis of gallbladder	digestive
580.13	PRS						logistic	48530	52	48478			0	[Error: < 100 cases or controls]			Acute glomerulonephritis, NOS	genitourinary
580.14	PRS						logistic	48574	96	48478			0	[Error: < 100 cases or controls]			Chronic glomerulonephritis, NOS	genitourinary
586.11	PRS						logistic	48492	14	48478			0	[Error: < 100 cases or controls]			Small kidney	genitourinary
586.3	PRS						logistic	48559	81	48478			0	[Error: < 100 cases or controls]			Vascular disorders of kidney/hypertrophy	genitourinary
592.12	PRS						logistic	48460	81	48379			0	[Error: < 100 cases or controls]			Chronic cystitis	genitourinary
592.2	PRS						logistic	48436	57	48379			0	[Error: < 100 cases or controls]			Urethritis and urethral syndrome	genitourinary
592.21	PRS						logistic	48384	5	48379			0	[Error: < 100 cases or controls]			Urethral syndrome	genitourinary
592.3	PRS						logistic	48385	6	48379			0	[Error: < 100 cases or controls]			Urethral stricture due to infecton	genitourinary
594.8	PRS						logistic	59578	76	59502			0	[Error: < 100 cases or controls]			Renal colic	genitourinary
598.4	PRS						logistic	64424	3	64421			0	[Error: < 100 cases or controls]			Other cells and casts in urine	genitourinary
599.7	PRS						logistic	47521	9	47512			0	[Error: < 100 cases or controls]			Urethral discharge	genitourinary
612.1	PRS						logistic	58475	66	58409			0	[Error: < 100 cases or controls]			Galactorrhea	genitourinary
612.3	PRS						logistic	58422	13	58409			0	[Error: < 100 cases or controls]			Congenital anomalies of breast	genitourinary
613.9	PRS						logistic	62372	76	62296			0	[Error: < 100 cases or controls]			Breast disorder NOS	genitourinary
656.1	PRS						logistic	64624	40	64584			0	[Error: < 100 cases or controls]			Isoimmunization of fetus or newborn	pregnancy complications
656.22	PRS						logistic	64639	55	64584			0	[Error: < 100 cases or controls]			Interstitial emphysema and related conditions of newborn	pregnancy complications
656.9	PRS						logistic	64669	85	64584			0	[Error: < 100 cases or controls]			Neonatal bradycardia or tachycardia	pregnancy complications
686.3	PRS						logistic	54500	92	54408			0	[Error: < 100 cases or controls]			Pilonidal cyst	dermatologic
686.4	PRS						logistic	54470	62	54408			0	[Error: < 100 cases or controls]			Pyogenic granuloma	dermatologic
686.5	PRS						logistic	54460	52	54408			0	[Error: < 100 cases or controls]			Pyoderma	dermatologic
687.3	PRS						logistic	50481	68	50413			0	[Error: < 100 cases or controls]			Changes in skin texture	dermatologic
691.1	PRS						logistic	55558	6	55552			0	[Error: < 100 cases or controls]			Ichthyosis congenita	dermatologic
691.3	PRS						logistic	55584	32	55552			0	[Error: < 100 cases or controls]			Congenital pigmentary anomalies of skin	dermatologic
694.1	PRS						logistic	55619	67	55552			0	[Error: < 100 cases or controls]			Vitiligo	dermatologic
694.3	PRS						logistic	55577	25	55552			0	[Error: < 100 cases or controls]			Vascular disorders of skin	dermatologic
695.1	PRS						logistic	55585	33	55552			0	[Error: < 100 cases or controls]			Toxic erythema	dermatologic
695.2	PRS						logistic	55633	81	55552			0	[Error: < 100 cases or controls]			Bullous dermatoses	dermatologic
695.21	PRS						logistic	55580	28	55552			0	[Error: < 100 cases or controls]			Dermatitis herpetiformis	dermatologic
695.22	PRS						logistic	55595	43	55552			0	[Error: < 100 cases or controls]			Pemphigus and pemphigoid	dermatologic
695.81	PRS						logistic	55612	60	55552			0	[Error: < 100 cases or controls]			Erythema nodosum	dermatologic
696.2	PRS						logistic	55565	13	55552			0	[Error: < 100 cases or controls]			Parapsoriasis	dermatologic
696.3	PRS						logistic	55574	22	55552			0	[Error: < 100 cases or controls]			Pityriasis	dermatologic
701.6	PRS						logistic	58794	83	58711			0	[Error: < 100 cases or controls]			Acquired acanthosis nigricans	dermatologic
702.4	PRS						logistic	53898	11	53887			0	[Error: < 100 cases or controls]			Degenerative skin disorders	dermatologic
704.11	PRS						logistic	60925	80	60845			0	[Error: < 100 cases or controls]			Alopecia Areata	dermatologic
704.12	PRS						logistic	60926	81	60845			0	[Error: < 100 cases or controls]			Telogen effluvium	dermatologic
706.3	PRS						logistic	59003	2	59001			0	[Error: < 100 cases or controls]			Seborrhea	dermatologic
709.4	PRS						logistic	54652	75	54577			0	[Error: < 100 cases or controls]			Polymyositis	dermatologic
710.2	PRS						logistic	54466	3	54463			0	[Error: < 100 cases or controls]			Periostitis	musculoskeletal
710.3	PRS						logistic	54466	3	54463			0	[Error: < 100 cases or controls]			Osteopathy resulting from poliomyelitis	musculoskeletal
711.2	PRS						logistic	54487	24	54463			0	[Error: < 100 cases or controls]			Reiter's disease	musculoskeletal
711.3	PRS						logistic	54513	50	54463			0	[Error: < 100 cases or controls]			Behcet's syndrome	musculoskeletal
715.3	PRS						logistic	55926	67	55859			0	[Error: < 100 cases or controls]			Spinal enthesopathy	musculoskeletal
716.1	PRS						logistic	54502	39	54463			0	[Error: < 100 cases or controls]			Unspecified polyarthropathy or polyarthritis	musculoskeletal
716.2	PRS						logistic	54479	16	54463			0	[Error: < 100 cases or controls]			Unspecified monoarthritis	musculoskeletal
716.3	PRS						logistic	54465	2	54463			0	[Error: < 100 cases or controls]			Kaschin-Beck disease	musculoskeletal
716.8	PRS						logistic	54481	18	54463			0	[Error: < 100 cases or controls]			Palindromic rheumatism	musculoskeletal
721.8	PRS						logistic	51999	52	51947			0	[Error: < 100 cases or controls]			Other allied disorders of spine	musculoskeletal
722.3	PRS						logistic	51949	2	51947			0	[Error: < 100 cases or controls]			Schmorl's nodes	musculoskeletal
723.1	PRS						logistic	52020	73	51947			0	[Error: < 100 cases or controls]			Torticollis	musculoskeletal
727.8	PRS						logistic	49559	74	49485			0	[Error: < 100 cases or controls]			Plica syndrome	musculoskeletal
728.1	PRS						logistic	49535	50	49485			0	[Error: < 100 cases or controls]			Muscular calcification and ossification	musculoskeletal
729.1	PRS						logistic	49496	11	49485			0	[Error: < 100 cases or controls]			Rheumatism, unspecified and fibrositis	musculoskeletal
729.3	PRS						logistic	49543	58	49485			0	[Error: < 100 cases or controls]			Panniculitis	musculoskeletal
729.7	PRS						logistic	49517	32	49485			0	[Error: < 100 cases or controls]			Nontraumatic compartment syndrome	musculoskeletal
731.1	PRS						logistic	52327	15	52312			0	[Error: < 100 cases or controls]			Osteitis deformans [Paget's disease of bone]	musculoskeletal
732.1	PRS						logistic	52401	89	52312			0	[Error: < 100 cases or controls]			Juvenile osteochondrosis	musculoskeletal
732.7	PRS						logistic	52377	65	52312			0	[Error: < 100 cases or controls]			Osteochondritis dissecans	musculoskeletal
733.2	PRS						logistic	52385	73	52312			0	[Error: < 100 cases or controls]			Cyst of bone	musculoskeletal
733.6	PRS						logistic	52388	76	52312			0	[Error: < 100 cases or controls]			Costochondritis	musculoskeletal
733.9	PRS						logistic	52389	77	52312			0	[Error: < 100 cases or controls]			Chondromalacia	musculoskeletal
735.22	PRS						logistic	57082	27	57055			0	[Error: < 100 cases or controls]			Claw toe (acquired)	musculoskeletal
736.1	PRS						logistic	57068	13	57055			0	[Error: < 100 cases or controls]			Acquired deformities of forearm	musculoskeletal
736.3	PRS						logistic	57095	40	57055			0	[Error: < 100 cases or controls]			Acquired deformities of hip	musculoskeletal
736.4	PRS						logistic	57105	50	57055			0	[Error: < 100 cases or controls]			Genu valgum or varum (acquired)	musculoskeletal
736.5	PRS						logistic	57070	15	57055			0	[Error: < 100 cases or controls]			Acquired deformities of knee	musculoskeletal
736.6	PRS						logistic	57139	84	57055			0	[Error: < 100 cases or controls]			Unequal leg length (acquired)	musculoskeletal
737.2	PRS						logistic	57059	4	57055			0	[Error: < 100 cases or controls]			Lordosis (acquired)	musculoskeletal
741.1	PRS						logistic	54601	64	54537			0	[Error: < 100 cases or controls]			Ankylosis of joint	musculoskeletal
741.5	PRS						logistic	54586	49	54537			0	[Error: < 100 cases or controls]			Hemarthrosis	musculoskeletal
741.6	PRS						logistic	54561	24	54537			0	[Error: < 100 cases or controls]			Villonodular synovitis	musculoskeletal
742.1	PRS						logistic	54572	35	54537			0	[Error: < 100 cases or controls]			Loose body in joint	musculoskeletal
742.8	PRS						logistic	54584	47	54537			0	[Error: < 100 cases or controls]			Articular cartilage disorder	musculoskeletal
749.1	PRS						logistic	53878	67	53811			0	[Error: < 100 cases or controls]			Cleft palate	congenital anomalies
750.11	PRS						logistic	62091	30	62061			0	[Error: < 100 cases or controls]			Esophageal atresia/tracheoesophageal fistula	congenital anomalies
750.13	PRS						logistic	62148	87	62061			0	[Error: < 100 cases or controls]			Congenital anomalies of mouth/tongue	congenital anomalies
750.14	PRS						logistic	62080	19	62061			0	[Error: < 100 cases or controls]			Congenital anomalies of esophagus	congenital anomalies
750.15	PRS						logistic	62064	3	62061			0	[Error: < 100 cases or controls]			Congenital anomalies of stomach	congenital anomalies
750.5	PRS						logistic	62089	28	62061			0	[Error: < 100 cases or controls]			Congenital hypertrophic pyloric stenosis	congenital anomalies
753.1	PRS						logistic	64508	22	64486			0	[Error: < 100 cases or controls]			Congenital cataract and lens anomalies	congenital anomalies
753.2	PRS						logistic	64540	54	64486			0	[Error: < 100 cases or controls]			Congenital anomalies of posterior segment of eye	congenital anomalies
754.1	PRS						logistic	63805	21	63784			0	[Error: < 100 cases or controls]			Lumbosacral spondylolysis, congenital	congenital anomalies
754.2	PRS						logistic	63871	87	63784			0	[Error: < 100 cases or controls]			Spondylolisthesis, congenital	congenital anomalies
755.3	PRS						logistic	63821	37	63784			0	[Error: < 100 cases or controls]			Congenital anomaly of fingers/toes	congenital anomalies
755.4	PRS						logistic	63840	56	63784			0	[Error: < 100 cases or controls]			Congenital anomalies of upper limb, including shoulder girdle	congenital anomalies
756.1	PRS						logistic	63871	87	63784			0	[Error: < 100 cases or controls]			Congenital anomalies of abdominal wall; diaphram	congenital anomalies
756.2	PRS						logistic	63877	93	63784			0	[Error: < 100 cases or controls]			Pectus and other congenital anomalies of ribs/sternum	congenital anomalies
756.21	PRS						logistic	63848	64	63784			0	[Error: < 100 cases or controls]			Pectus excavatum	congenital anomalies
756.22	PRS						logistic	63802	18	63784			0	[Error: < 100 cases or controls]			Pectus carinatum	congenital anomalies
756.3	PRS						logistic	63874	90	63784			0	[Error: < 100 cases or controls]			Congenital anomalies of muscle, tendon, fascia, and connective tissue	congenital anomalies
756.5	PRS						logistic	63849	65	63784			0	[Error: < 100 cases or controls]			Congenital osteodystrophies	congenital anomalies
757	PRS						logistic	63481	39	63442			0	[Error: < 100 cases or controls]			Congenital anomalies of the integument	congenital anomalies
759.1	PRS						logistic	63469	27	63442			0	[Error: < 100 cases or controls]			Anomalies of endocrine glands, congenital	congenital anomalies
767	PRS						logistic	57895	47	57848			0	[Error: < 100 cases or controls]			Cervicocranial/Cervicobrachial syndrome	symptoms
769	PRS						logistic	66136	70	66066			0	[Error: < 100 cases or controls]			Nonallopathic lesions NEC	symptoms
772.1	PRS						logistic	56440	95	56345			0	[Error: < 100 cases or controls]			Muscular wasting and disuse atrophy	symptoms
781.1	PRS						logistic	62800	39	62761			0	[Error: < 100 cases or controls]			Loss of height	symptoms
783.1	PRS						logistic	50716	99	50617			0	[Error: < 100 cases or controls]			Postprocedural fever	symptoms
789.1	PRS						logistic	47926	86	47840			0	[Error: < 100 cases or controls]			Persistent vomiting	symptoms
790.9	PRS						logistic	56559	10	56549			0	[Error: < 100 cases or controls]			Abnormal arterial blood gases	symptoms
794	PRS						logistic	65913	59	65854			0	[Error: < 100 cases or controls]			Abnormal results of other function studies (bladder, pancreas, placenta, spleen, etc)	symptoms
795.82	PRS						logistic	64772	82	64690			0	[Error: < 100 cases or controls]			Elevated cancer antigen 125 [CA 125]	symptoms
816	PRS						logistic	63688	56	63632			0	[Error: < 100 cases or controls]			Cerebral laceration and contusion	injuries & poisonings
823	PRS						logistic	52243	3	52240			0	[Error: < 100 cases or controls]			Torus fracture	injuries & poisonings
840.1	PRS						logistic	57805	69	57736			0	[Error: < 100 cases or controls]			Muscle/tendon sprain	injuries & poisonings
856	PRS						logistic	56531	98	56433			0	[Error: < 100 cases or controls]			Vascular complications of surgery and medical procedures	injuries & poisonings
870.1	PRS						logistic	58387	65	58322			0	[Error: < 100 cases or controls]			Open wound or laceration of eye or eyelid	injuries & poisonings
870.2	PRS						logistic	58348	26	58322			0	[Error: < 100 cases or controls]			Open wound of ear	injuries & poisonings
870.4	PRS						logistic	58355	33	58322			0	[Error: < 100 cases or controls]			Open wound of nose and sinus	injuries & poisonings
870.5	PRS						logistic	58404	82	58322			0	[Error: < 100 cases or controls]			Open wound of lip and mouth	injuries & poisonings
870.6	PRS						logistic	58346	24	58322			0	[Error: < 100 cases or controls]			Open wound of neck	injuries & poisonings
870.8	PRS						logistic	58336	14	58322			0	[Error: < 100 cases or controls]			Open wound of genital organs	injuries & poisonings
871.4	PRS						logistic	58360	38	58322			0	[Error: < 100 cases or controls]			Open wound of toe(s)	injuries & poisonings
876	PRS						logistic	58388	66	58322			0	[Error: < 100 cases or controls]			Posttraumatic wound infection not elsewhere classified	injuries & poisonings
905	PRS						logistic	65385	11	65374			0	[Error: < 100 cases or controls]			Late effects of musculoskeletal and connective tissue injuries	injuries & poisonings
910	PRS						logistic	66169	12	66157			0	[Error: < 100 cases or controls]			Superficial injury, infected	injuries & poisonings
911	PRS						logistic	66074	49	66025			0	[Error: < 100 cases or controls]			Blister	injuries & poisonings
913	PRS						logistic	64202	99	64103			0	[Error: < 100 cases or controls]			Toxic effect of venom	injuries & poisonings
938.1	PRS						logistic	51513	24	51489			0	[Error: < 100 cases or controls]			Acute dermatitis due to solar radiation	dermatologic
939.1	PRS						logistic	51501	12	51489			0	[Error: < 100 cases or controls]			Contact and allergic dermatitis of eyelid	dermatologic
942	PRS						logistic	51573	84	51489			0	[Error: < 100 cases or controls]			Infusion and transfusion reaction	injuries & poisonings
952	PRS						logistic	66156	89	66067			0	[Error: < 100 cases or controls]			Spinal cord injury without evidence of spinal bone injury	injuries & poisonings
957	PRS						logistic	66070	3	66067			0	[Error: < 100 cases or controls]			Injury to other and unspecified nerves	injuries & poisonings
960.1	PRS						logistic	49107	3	49104			0	[Error: < 100 cases or controls]			Adverse effects of antibacterials (not penicillins)	injuries & poisonings
960.3	PRS						logistic	49106	2	49104			0	[Error: < 100 cases or controls]			Poisoning by antifungal antibiotics	injuries & poisonings
962.2	PRS						logistic	49146	42	49104			0	[Error: < 100 cases or controls]			Insulins and antidiabetic agents causing adverse effects in therapeutic use	injuries & poisonings
962.3	PRS						logistic	49112	8	49104			0	[Error: < 100 cases or controls]			Hormones and synthetic substitutes causing adverse effects in therapeutic use	injuries & poisonings
965.2	PRS						logistic	49106	2	49104			0	[Error: < 100 cases or controls]			Antirheumatics causing adverse effects in therapeutic use	injuries & poisonings
965.3	PRS						logistic	49127	23	49104			0	[Error: < 100 cases or controls]			Salicylates causing adverse effects in therapeutic use	injuries & poisonings
966	PRS						logistic	49138	34	49104			0	[Error: < 100 cases or controls]			Poisoning by anticonvulsants and anti-Parkinsonism drugs	injuries & poisonings
971	PRS						logistic	49111	7	49104			0	[Error: < 100 cases or controls]			Poisoning by drugs primarily affecting the autonomic nervous system	injuries & poisonings
972.1	PRS						logistic	49127	23	49104			0	[Error: < 100 cases or controls]			Cardiac rhythm regulators causing adverse effects in therapeutic use	injuries & poisonings
972.2	PRS							49104					0	[Error: non-varying phenotype or genotype]			Antilipemic and antiarteriosclerotic drugs causing adverse effects in therapeutic use	injuries & poisonings
972.6	PRS						logistic	49117	13	49104			0	[Error: < 100 cases or controls]			Antihypertensive agents causing adverse effects	injuries & poisonings
973	PRS						logistic	49114	10	49104			0	[Error: < 100 cases or controls]			Poisoning by agents primarily affecting the gastrointestinal system	injuries & poisonings
974	PRS						logistic	49180	76	49104			0	[Error: < 100 cases or controls]			Poisoning by water, mineral, and uric acid metabolism drugs	injuries & poisonings
975	PRS						logistic	49117	13	49104			0	[Error: < 100 cases or controls]			Poisoning by agents primarily acting on the smooth and skeletal muscles and respiratory system	injuries & poisonings
976	PRS						logistic	49111	7	49104			0	[Error: < 100 cases or controls]			Poisoning by agents primarily affecting skin & mucous membrane, ophthalmological, otorhinolaryngological, & dental drugs	injuries & poisonings
981	PRS						logistic	65874	5	65869			0	[Error: < 100 cases or controls]			Toxic effect of (non-ethyl) alcohol and petroleum and other solvents	injuries & poisonings
983	PRS						logistic	65872	3	65869			0	[Error: < 100 cases or controls]			Toxic effect of corrosive aromatics, acids, and caustic alkalis	injuries & poisonings
984	PRS						logistic	65873	4	65869			0	[Error: < 100 cases or controls]			Toxic effect of lead and its compounds (including fumes)	injuries & poisonings
985	PRS						logistic	65884	15	65869			0	[Error: < 100 cases or controls]			Toxic effect of other metals	injuries & poisonings
986	PRS						logistic	65873	4	65869			0	[Error: < 100 cases or controls]			Toxic effect of carbon monoxide	injuries & poisonings
987	PRS						logistic	65878	9	65869			0	[Error: < 100 cases or controls]			Toxic effect of other gases, fumes, or vapors	injuries & poisonings
988	PRS						logistic	65875	6	65869			0	[Error: < 100 cases or controls]			Toxic effect of noxious substances eaten as food	injuries & poisonings
989	PRS						logistic	65903	34	65869			0	[Error: < 100 cases or controls]			Toxic effect of other substances, chiefly nonmedicinal as to source	injuries & poisonings

## Sheet: 2_EUR_25OHD_labwas
lab	full_name	group	N	pvalue	OR	effect_estimate	std_error	prs_r2	Bonferroni	FDR	ci_effect_estimate.low	ci_effect_estimate.high	ci_OR.low	ci_OR.high
1,25OHD_a1 (D25OHT)	Calcitriol [Mass/volume] in Serum or Plasma	metabolic	18247	1.66755e-109	1.16781	0.155128	0.00693023	0.0263335	TRUE	TRUE	0.141545	0.168711	1.15205	1.18378
25OHD_a2 (X25HyD3)	Calcidiol [Mass/volume] in Serum or Plasma	metabolic	9472	1.38143e-75	1.19998	0.182309	0.00982077	0.0347378	TRUE	TRUE	0.16306	0.201557	1.17711	1.22331
25OHD_a3 (X25DTot)	25-Hydroxyvitamin D2+25-Hydroxyvitamin D3 [Mass/volume] in Serum or Plasma	metabolic	9450	2.8585e-65	1.18021	0.165696	0.00963647	0.0297457	TRUE	TRUE	0.146809	0.184583	1.15813	1.20272
Trigs	Triglyceride [Mass/volume] in Serum or Plasma	metabolic	30534	3.75937e-25	0.942533	-0.059184	0.00570753	0.0034493	TRUE	TRUE	-0.0703706	-0.0479975	0.932048	0.953136
1,25OHD_a4 (VD25)	Calcitriol [Mass/volume] in Serum or Plasma	metabolic	3227	1.91267e-24	1.18221	0.167383	0.0162705	0.0316112	TRUE	TRUE	0.135494	0.199273	1.1451	1.22052
Chol	Cholesterol [Mass/volume] in Serum or Plasma	metabolic	30329	7.32902e-15	0.957538	-0.0433902	0.00557528	0.00186881	TRUE	TRUE	-0.0543176	-0.0324629	0.947131	0.968058
LDL.C	Cholesterol in LDL [Mass/volume] in Serum or Plasma by calculation	metabolic	28350	4.83969e-06	0.973561	-0.0267946	0.00585994	0.000721317	TRUE	TRUE	-0.0382799	-0.0153093	0.962444	0.984807
Gluc	Glucose lab	metabolic	62280	4.43444e-05	0.985051	-0.0150616	0.00368807	0.000258392	TRUE	TRUE	-0.0222901	-0.00783316	0.977956	0.992197
CO2	Carbon dioxide serum/plasma	blood	62242	0.00208352	1.01073	0.0106727	0.00346721	0.000151593	FALSE	FALSE	0.00387713	0.0174683	1.00388	1.01762
Creat	Creatinine [Mass/volume] in Blood Creatinine [Mass/volume] in Blood	kidney	62846	0.00406861	1.01118	0.0111161	0.00386928	0.00011282	FALSE	FALSE	0.0035324	0.0186997	1.00354	1.01888
Cort.S	Cortisol [Mass/volume] in Serum or Plasma	endocrine	6332	0.00835169	0.967674	-0.0328598	0.0124547	0.00109394	FALSE	FALSE	-0.0572705	-0.008449	0.944339	0.991587
AN.GAP	Anion gap serum/plasma	metabolic	62103	0.00901326	0.990686	-0.00935738	0.00358296	0.000109656	FALSE	FALSE	-0.0163799	-0.00233491	0.983754	0.997668
UrPro	Protein [Mass/volume] in Urine by Test strip	urinary	17602	0.00930726	0.980921	-0.0192631	0.00740647	0.000356117	FALSE	FALSE	-0.0337795	-0.00474666	0.966785	0.995265
1,25OHD_a5 (X125DHy)	Calcitriol [Mass/volume] in Serum or Plasma	metabolic	2672	0.0125442	1.04715	0.0460677	0.0184407	0.00224335	FALSE	FALSE	0.00992459	0.0822108	1.00997	1.08568
ClSwtR	Chloride [Moles/volume] in Sweat	metabolic	112	0.0154318	0.749232	-0.288706	0.117111	0.0425255	FALSE	FALSE	-0.51824	-0.0591719	0.595568	0.942545
DHUD	DHUD	metabolic	692	0.015487	1.09005	0.0862215	0.0355271	0.00828784	FALSE	FALSE	0.0165897	0.155853	1.01673	1.16865
Cr24Hr	Creatinine [Mass/time] in 24 hour Urine	kidney	1427	0.0228437	0.946414	-0.0550748	0.0241712	0.00314039	FALSE	FALSE	-0.102449	-0.00770011	0.902624	0.992329
Phnyln	Phenylalanine [Moles/volume] in Serum or Plasma	metabolic	395	0.0280282	0.898231	-0.107328	0.0486676	0.00913808	FALSE	FALSE	-0.202714	-0.011941	0.816511	0.98813
LEUKOREDUCED_RANDOM_PLATELETS	LEUKOREDUCED_RANDOM_PLATELETS	immune	2122	0.0323675	1.04934	0.0481616	0.0224922	0.00203438	FALSE	FALSE	0.00407774	0.0922455	1.00409	1.09663
SU.K	Potassium [Moles/volume] in Urine	urinary	480	0.0337236	0.904359	-0.100529	0.0472044	0.0094563	FALSE	FALSE	-0.193048	-0.00801015	0.824442	0.992022
LYMPRE	Lymphocytes/100 leukocytes in Blood by Automated count	immune	46411	0.0382566	0.99156	-0.00847565	0.00409026	9.13623e-05	FALSE	FALSE	-0.0164924	-0.000458888	0.983643	0.999541
Hepasy	Heparin unfractionated [Units/volume] in Platelet poor plasma by Chromogenic method	blood	250	0.0406761	1.12806	0.120498	0.0585474	0.016609	FALSE	FALSE	0.00574731	0.235249	1.00576	1.26522
IGRE	Immature granulocytes/100 leukocytes in Blood	immune	44734	0.0440158	0.990738	-0.00930475	0.00462004	8.93265e-05	FALSE	FALSE	-0.0183599	-0.000249635	0.981808	0.99975
PTTCtr	aPTT in Platelet poor plasma by Coagulation assay	blood	18987	0.0462168	0.989713	-0.0103406	0.00518706	0.000175193	FALSE	FALSE	-0.020507	-0.000174151	0.979702	0.999826
Iron	Iron [Mass/volume] in Serum or Plasma	blood	15304	0.052436	1.01537	0.0152549	0.00786463	0.000243836	FALSE	FALSE	-0.000159466	0.0306693	0.999841	1.03114
HEMATOCRIT	HEMATOCRIT	blood	642	0.0528612	0.927854	-0.0748805	0.0386038	0.00583789	FALSE	FALSE	-0.150543	0.000781501	0.860241	1.00078
ClSwtL	Chloride [Moles/volume] in Sweat	metabolic	109	0.0542902	0.794198	-0.230423	0.118249	0.0313833	FALSE	FALSE	-0.462186	0.00134025	0.629905	1.00134
HGB_A1C	Hemoglobin A1c (Glycated)	metabolic	274	0.054586	0.89441	-0.11159	0.0577928	0.0136006	FALSE	FALSE	-0.224862	0.00168127	0.798626	1.00168
TTcont	TTcont	other	229	0.0581925	1.13359	0.125394	0.065844	0.0159096	FALSE	FALSE	-0.00365827	0.254445	0.996348	1.28975
BBTAb	Borrelia burgdorferi Ab [Units/volume] in Serum by Immunoassay	toxicology/pharmacology	956	0.0737234	1.05844	0.0567943	0.031723	0.00336204	FALSE	FALSE	-0.00538159	0.11897	0.994633	1.12634
ChromA	Chromogranin A [Mass/volume] in Serum or Plasma	cancer	433	0.0752732	1.06627	0.0641695	0.035985	0.00511833	FALSE	FALSE	-0.00635991	0.134699	0.99366	1.14419
HEMOGLOBIN	HEMOGLOBIN	blood	640	0.0779494	0.935494	-0.066681	0.0377667	0.00481891	FALSE	FALSE	-0.140702	0.00734025	0.868748	1.00737
TProt	Tau protein [Presence] in Body fluid	blood	44273	0.0837919	0.992656	-0.00737066	0.00426263	6.71767e-05	FALSE	FALSE	-0.0157253	0.000983937	0.984398	1.00098
ACAIgM	Cardiolipin IgM Ab [Units/volume] in Serum by Immunoassay	immune	2154	0.0843386	0.961497	-0.0392641	0.0227374	0.00137514	FALSE	FALSE	-0.0838285	0.00530036	0.919589	1.00531
LucAbs	Leukocytes [#/volume] in Blood by Automated count	blood	3390	0.0846956	0.973595	-0.0267602	0.015517	0.000854131	FALSE	FALSE	-0.057173	0.00365253	0.944431	1.00366
SU.Ure	Urea nitrogen [Mass/volume] in Urine	urinary	2562	0.0847294	0.967964	-0.0325604	0.0188805	0.00112017	FALSE	FALSE	-0.0695655	0.00444469	0.932799	1.00445
CALCULATED_MEAN_GLUCOSE	CALCULATED_MEAN_GLUCOSE	metabolic	274	0.0894587	0.902056	-0.103078	0.0604697	0.0106213	FALSE	FALSE	-0.221597	0.0154402	0.801239	1.01556
Hm	Hm	other	2815	0.0897469	1.03112	0.030649	0.0180573	0.00101308	FALSE	FALSE	-0.0047426	0.0660406	0.995269	1.06827
Ca	Calcium serum/plasma serum/plasma	metabolic	62081	0.0911495	1.00596	0.00594471	0.00351885	4.55246e-05	FALSE	FALSE	-0.000952104	0.0128415	0.999048	1.01292
CD4_percent_	CD3+CD4+ (T4 helper) cells/100 cells in Blood	immune	1670	0.0939062	0.958664	-0.0422149	0.0251863	0.00157502	FALSE	FALSE	-0.0915791	0.00714933	0.912489	1.00717
PR.INTERVAL	PP interval mean	cardiovascular	6666	0.0943925	0.977871	-0.0223773	0.0133763	0.000413037	FALSE	FALSE	-0.0485943	0.00383974	0.952568	1.00385
DirLDL	Cholesterol in LDL [Mass/volume] in Serum or Plasma by Direct assay	metabolic	4835	0.0952423	0.977534	-0.0227224	0.0136168	0.000556924	FALSE	FALSE	-0.0494109	0.00396613	0.95179	1.00397
Baso	Basophils [#/volume] in Blood	immune	25453	0.0958768	1.00976	0.00971163	0.00583196	0.000108796	FALSE	FALSE	-0.00171881	0.0211421	0.998283	1.02137
BASORE	Basophils/100 leukocytes in Blood by Automated count	immune	46431	0.0960033	1.00756	0.00752814	0.00452255	5.92148e-05	FALSE	FALSE	-0.00133589	0.0163922	0.998665	1.01653
Blasts	Blasts/100 leukocytes in Blood by Manual count	blood	1597	0.0973863	1.04166	0.0408202	0.0246107	0.00146232	FALSE	FALSE	-0.00741577	0.0890563	0.992612	1.09314
PLATELET	PLATELET	blood	316	0.0995666	1.09566	0.0913538	0.0552977	0.00807432	FALSE	FALSE	-0.0170277	0.199735	0.983116	1.22108
HrColl	Collection duration of Unspecified specimen	urinary	1549	0.0996329	0.980916	-0.019268	0.0116944	0.000376409	FALSE	FALSE	-0.0421885	0.00365252	0.958689	1.00366
USpGr	Specific gravity of Urine by Test strip	urinary	40461	0.100614	0.993055	-0.00696953	0.00424474	6.31595e-05	FALSE	FALSE	-0.0152891	0.00135002	0.984827	1.00135
F8Act	Coagulation factor VIII activity actual/normal in Platelet poor plasma by Coagulation assay	blood	889	0.105268	0.945234	-0.0563229	0.0347348	0.00294513	FALSE	FALSE	-0.124402	0.0117561	0.883025	1.01183
G.Indx	IgG clearance/Albumin clearance [Ratio] in Serum and CSF	immune	547	0.10735	1.07269	0.0701703	0.0435048	0.00475019	FALSE	FALSE	-0.0150974	0.155438	0.985016	1.16817
HgbA1C	Hemoglobin A1c (Glycated) Hemoglobin A1c (Glycated)	metabolic	21507	0.110947	0.989515	-0.0105402	0.00661233	0.000116739	FALSE	FALSE	-0.0235001	0.00241977	0.976774	1.00242
LA	Lactate [Moles/volume] in Serum or Plasma	metabolic	9643	0.112448	0.984866	-0.0152492	0.00960623	0.000257047	FALSE	FALSE	-0.0340771	0.00357863	0.966497	1.00359
NEUTRE	Neutrophils/100 leukocytes in Blood by Automated count	immune	46503	0.122971	1.0063	0.00628124	0.00407224	5.08861e-05	FALSE	FALSE	-0.00170021	0.0142627	0.998301	1.01436
DHEA.S	Dehydroepiandrosterone sulfate (DHEA-S) [Mass/volume] in Serum or Plasma	endocrine	980	0.13237	1.047	0.0459246	0.0304926	0.00221551	FALSE	FALSE	-0.0138397	0.105689	0.986256	1.11148
sn	sn	other	2402	0.136034	1.02651	0.0261667	0.0175471	0.000866742	FALSE	FALSE	-0.00822495	0.0605584	0.991809	1.06243
NormeU	Normetanephrine [Mass/time] in 24 hour Urine	urinary	362	0.136351	0.918911	-0.0845657	0.0566426	0.00597114	FALSE	FALSE	-0.195583	0.0264517	0.822355	1.0268
AlbCre	Microalbumin/Creatinine [Mass Ratio] in 24 hour Urine	liver	2929	0.137317	0.972428	-0.0279593	0.0188118	0.000688798	FALSE	FALSE	-0.0648296	0.00891107	0.937227	1.00895
NonHDL	Cholesterol non HDL [Mass/volume] in Serum or Plasma	metabolic	3225	0.137605	0.976117	-0.0241726	0.0162763	0.000661946	FALSE	FALSE	-0.0560736	0.00772839	0.94547	1.00776
FSH1	Follitropin [Units/volume] in Serum or Plasma	endocrine	3476	0.139978	1.0265	0.0261588	0.0177202	0.00050574	FALSE	FALSE	-0.0085722	0.0608898	0.991464	1.06278
FMonMc	Mononuclear cells [#/volume] in Body fluid by Manual count	immune	1757	0.141176	1.03392	0.0333591	0.022661	0.0012383	FALSE	FALSE	-0.0110556	0.0777739	0.989005	1.08088
BUN	Urea nitrogen serum/plasma	metabolic	62342	0.141675	1.00592	0.00590498	0.00401808	3.28318e-05	FALSE	FALSE	-0.00197032	0.0137803	0.998032	1.01388
Creat1	Creatinine [Mass/volume] in Urine	kidney	695	0.14261	0.951497	-0.0497187	0.0338721	0.00237272	FALSE	FALSE	-0.116107	0.0166694	0.89038	1.01681
Trnsfr	Transferrin [Mass/volume] in Serum or Plasma	metabolic	1778	0.144224	0.965754	-0.0348463	0.0238528	0.00118575	FALSE	FALSE	-0.0815969	0.0119044	0.921643	1.01198
WBCrt	Creatinine [Mass/volume] in Blood	blood	6887	0.144543	1.01771	0.0175518	0.012028	0.000280643	FALSE	FALSE	-0.00602263	0.0411262	0.993995	1.04198
HPLCA2	Hemoglobin A2/Hemoglobin.total in Blood	blood	641	0.145033	1.05294	0.0515819	0.0353514	0.00318189	FALSE	FALSE	-0.0177056	0.120869	0.98245	1.12848
Prolac	Prolactin [Mass/volume] in Serum or Plasma	endocrine	2698	0.152452	0.973051	-0.0273186	0.0190862	0.000725733	FALSE	FALSE	-0.0647269	0.0100896	0.937323	1.01014
HDL.C	Cholesterol in HDL [Mass/volume] in Serum or Plasma	metabolic	29431	0.154947	1.00784	0.00780594	0.00548822	5.69392e-05	FALSE	FALSE	-0.00295077	0.0185626	0.997054	1.01874
OHPrln	Hydroxyproline [Moles/volume] in Serum or Plasma	metabolic	390	0.155788	1.07112	0.0687003	0.0483045	0.00509522	FALSE	FALSE	-0.0259748	0.163375	0.97436	1.17748
X56.16_percent_	56+16#	immune	1136	0.157426	1.04419	0.0432418	0.0305654	0.00174868	FALSE	FALSE	-0.0166654	0.103149	0.983473	1.10866
ANGL	Clot angle in Blood by Thromboelastography	blood	732	0.162144	0.94948	-0.0518412	0.037047	0.00266922	FALSE	FALSE	-0.124452	0.0207696	0.882981	1.02099
CaIo	Calcium.ionized [Mass/volume] in Blood	metabolic	16266	0.16218	1.0103	0.0102492	0.00733216	0.00012001	FALSE	FALSE	-0.00412159	0.02462	0.995887	1.02493
MCH	MCH [Entitic mass] by Automated count	blood	64808	0.170449	1.00486	0.0048436	0.00353347	2.83849e-05	FALSE	FALSE	-0.00208187	0.0117691	0.99792	1.01184
CoHgb	Carboxyhemoglobin % in blood	toxicology/pharmacology	6475	0.173289	0.982569	-0.0175848	0.0129123	0.000283232	FALSE	FALSE	-0.0428924	0.00772286	0.958014	1.00775
LipIdx	Lipemic index of Serum or Plasma	metabolic	4497	0.179233	0.981261	-0.0189172	0.0140823	0.000395399	FALSE	FALSE	-0.046518	0.00868365	0.954547	1.00872
HPylAE	Helicobacter pylori Ab [Units/volume] in Serum by Immunoassay	immune	558	0.183343	0.944051	-0.0575747	0.0432169	0.00310638	FALSE	FALSE	-0.142278	0.0271288	0.86738	1.0275
Commen	Commen	other	362	0.183416	0.952659	-0.0484981	0.0363836	0.003604	FALSE	FALSE	-0.119809	0.0228126	0.88709	1.02307
Fructo	Fructosamine [Moles/volume] in Serum or Plasma	metabolic	500	0.184046	0.948556	-0.0528144	0.0397013	0.00351049	FALSE	FALSE	-0.130628	0.0249988	0.877545	1.02531
MCV	MCV [Entitic volume] by Automated count	blood	64784	0.185678	1.00468	0.00467275	0.00353064	2.65794e-05	FALSE	FALSE	-0.00224717	0.0115927	0.997755	1.01166
UGluc	Glucose urine dipstick	urinary	4246	0.18828	1.01832	0.0181502	0.013793	0.000386136	FALSE	FALSE	-0.00888364	0.045184	0.991156	1.04622
IPF	Platelets reticulated/100 platelets in Blood by Automated count	blood	4591	0.192353	1.01987	0.0196733	0.0150887	0.000367473	FALSE	FALSE	-0.00990003	0.0492466	0.990149	1.05048
lev	lev	other	480	0.197207	1.05214	0.0508259	0.0393573	0.00313529	FALSE	FALSE	-0.0263131	0.127965	0.97403	1.13651
Haptgl	Haptoglobin [Mass/volume] in Serum or Plasma	blood	2431	0.204427	1.02706	0.0266971	0.0210315	0.000661354	FALSE	FALSE	-0.014524	0.0679181	0.985581	1.07028
MBRat	Creatine kinase.MB/Creatine kinase.total in Serum or Plasma	cardiovascular	13035	0.206699	0.989006	-0.0110553	0.00875486	0.000119728	FALSE	FALSE	-0.0282145	0.00610394	0.97218	1.00612
HORIZONTAL.AXIS..TERMINAL.40.MS	QRS axis	cardiovascular	6687	0.208108	0.983835	-0.0162969	0.0129453	0.000221748	FALSE	FALSE	-0.0416692	0.00907538	0.959187	1.00912
VitaB6	Pyridoxine [Mass/volume] in Serum or Plasma	metabolic	1746	0.212984	0.970165	-0.0302886	0.0243114	0.00088352	FALSE	FALSE	-0.0779382	0.0173609	0.925022	1.01751
TstFAM	Testosterone Free [Mass/volume] in Serum or Plasma	cancer	388	0.215645	0.939025	-0.0629133	0.0507246	0.00398095	FALSE	FALSE	-0.162332	0.0365052	0.850159	1.03718
RETHE	Hemoglobin [Entitic mass] in Reticulocytes	blood	4526	0.21583	1.01859	0.0184233	0.0148831	0.000338124	FALSE	FALSE	-0.010747	0.0475937	0.989311	1.04874
IRF	Immature reticulocytes/Reticulocytes.total in Blood	blood	5534	0.221923	1.01479	0.0146795	0.0120169	0.000261063	FALSE	FALSE	-0.00887322	0.0382322	0.991166	1.03897
EOSIA	Eosinophils [#/volume] in Blood by Automated count	immune	30237	0.223384	0.993687	-0.00633272	0.00520097	4.87576e-05	FALSE	FALSE	-0.0165264	0.00386098	0.983609	1.00387
FT4	Thyroxine (T4) free [Mass/volume] in Serum or Plasma	endocrine	26169	0.23812	0.992858	-0.00716733	0.00607542	5.31317e-05	FALSE	FALSE	-0.0190749	0.00474028	0.981106	1.00475
CNeut	Neutrophils/100 leukocytes in Cerebral spinal fluid by Manual count	immune	1676	0.238616	1.03245	0.0319383	0.0270921	0.000793864	FALSE	FALSE	-0.0211613	0.0850379	0.979061	1.08876
TBil	Total Bilirubin serum/plasma	metabolic	56514	0.242799	0.996025	-0.00398292	0.00340994	2.13427e-05	FALSE	FALSE	-0.0106663	0.00270045	0.98939	1.0027
BILIRUBIN._CONJUGATED	Bilirubin.conjugated [Mass/volume] in Serum or Plasma	liver	154	0.243155	1.09161	0.0876517	0.0747829	0.00870085	FALSE	FALSE	-0.0589201	0.234224	0.942782	1.26393
MPV	Platelet mean volume [Entitic volume] in Blood by Automated count Platelet mean volume [Entitic volume] in Blood by Automated count	blood	46568	0.248831	1.00532	0.00530654	0.00460155	2.85019e-05	FALSE	FALSE	-0.00371233	0.0143254	0.996295	1.01443
T.WAVE.AXIS	T wave axis	cardiovascular	6883	0.248841	1.015	0.0148925	0.0129133	0.000192303	FALSE	FALSE	-0.0104171	0.0402021	0.989637	1.04102
CBaso	Basophils/100 leukocytes in Cerebral spinal fluid by Manual count	immune	806	0.251043	1.03642	0.035776	0.0311458	0.00102941	FALSE	FALSE	-0.0252687	0.0968207	0.975048	1.10166
RDWSD	Erythrocyte distribution width [Entitic volume] by Automated count	blood	57695	0.258193	0.995502	-0.00450805	0.00398701	2.17781e-05	FALSE	FALSE	-0.0123225	0.00330635	0.987753	1.00331
VWFAg	VWFAg	other	264	0.258728	0.926843	-0.0759707	0.0671132	0.00484193	FALSE	FALSE	-0.20751	0.0555687	0.812605	1.05714
ACTH	Corticotropin [Mass/volume] in Plasma	endocrine	1483	0.259696	0.9745	-0.025831	0.022909	0.000767734	FALSE	FALSE	-0.0707318	0.0190699	0.931712	1.01925
PSA	PSA serum/plasma	cancer	7797	0.27283	1.01075	0.0106934	0.009751	0.000113495	FALSE	FALSE	-0.00841821	0.029805	0.991617	1.03025
IctIdx	Icteric index of Serum or Plasma	metabolic	4490	0.27872	0.984599	-0.0155205	0.0143266	0.000256681	FALSE	FALSE	-0.0436001	0.0125592	0.957337	1.01264
CEosin	Eosinophils/100 leukocytes in Cerebral spinal fluid by Manual count	blood	975	0.281901	1.03122	0.0307428	0.0285538	0.00120182	FALSE	FALSE	-0.0252217	0.0867074	0.975094	1.09058
Fbrngn	Fibrinogen [Mass/volume] in Platelet poor plasma by Coagulation assay	blood	5842	0.283501	1.01479	0.014682	0.0136884	0.000196181	FALSE	FALSE	-0.0121468	0.0415108	0.987927	1.04238
pH.Ven	pH of Venous blood	kidney	8439	0.283905	0.988622	-0.0114431	0.010678	0.000136154	FALSE	FALSE	-0.0323715	0.0094853	0.968147	1.00953
TestFr	Testosterone Free [Mass/volume] in Serum or Plasma	endocrine	1820	0.289955	0.979576	-0.0206354	0.0194944	0.000516739	FALSE	FALSE	-0.0588438	0.0175729	0.942854	1.01773
EOSIAB	Eosinophils [#/volume] in Blood by Automated count	immune	29924	0.290164	0.994351	-0.0056649	0.00535546	3.71942e-05	FALSE	FALSE	-0.0161614	0.00483161	0.983968	1.00484
BUN_CREATININE_RATIO	Creatinine [Mass/volume] in Urine	metabolic	154	0.295475	0.90647	-0.0981979	0.0935117	0.00728443	FALSE	FALSE	-0.281477	0.0850816	0.754668	1.08881
CR.Day	Creatinine [Mass/time] in 24 hour Urine	kidney	792	0.298233	0.967549	-0.0329889	0.0316919	0.00110144	FALSE	FALSE	-0.0951039	0.029126	0.909278	1.02955
RDW	Erythrocyte distribution width [Ratio] by Automated count Erythrocyte distribution width [Ratio] by Automated count	blood	64813	0.303714	0.996021	-0.00398723	0.00387671	1.6246e-05	FALSE	FALSE	-0.0115854	0.00361098	0.988481	1.00362
Monocy	Monocytes [#/volume] in Blood by Manual count	immune	26097	0.31244	1.0055	0.0054896	0.00543453	3.79556e-05	FALSE	FALSE	-0.00516187	0.0161411	0.994851	1.01627
NRBCMA	Nucleated erythrocytes [#/volume] in Blood by Automated count	blood	1853	0.321816	0.982857	-0.0172921	0.0174491	0.000446774	FALSE	FALSE	-0.0514917	0.0169076	0.949812	1.01705
NtAbs	NtAbs	immune	25051	0.322339	0.994739	-0.00527534	0.00533034	3.89347e-05	FALSE	FALSE	-0.0157226	0.00517193	0.9844	1.00519
CLgOth	Unidentified cells/100 leukocytes in Body fluid	immune	762	0.323161	0.9657	-0.0349025	0.0353037	0.000895733	FALSE	FALSE	-0.104096	0.0342914	0.901138	1.03489
Dimer	Dimer	blood	1053	0.324499	0.970646	-0.0297934	0.030225	0.000906949	FALSE	FALSE	-0.0890333	0.0294464	0.914815	1.02988
Eos	Eos	immune	25794	0.324824	1.00565	0.0056332	0.00572123	3.73587e-05	FALSE	FALSE	-0.00558021	0.0168466	0.994435	1.01699
Ptn	Phenytoin serum/plasma	toxicology/pharmacology	647	0.326223	1.03848	0.0377575	0.0384296	0.00149269	FALSE	FALSE	-0.0375631	0.113078	0.963134	1.11972
SclAb	SCL-70 extractable nuclear Ab [Units/volume] in Serum by Immunoassay	immune	1041	0.326597	1.02884	0.0284272	0.0289642	0.000917739	FALSE	FALSE	-0.0283416	0.0851959	0.972056	1.08893
FBlsts	Blasts/100 leukocytes in Body fluid by Manual count	immune	728	0.331359	0.989351	-0.0107056	0.0110135	0.000147899	FALSE	FALSE	-0.0322917	0.0108805	0.968224	1.01094
Mg	Magnesium [Mass/volume] in Serum or Plasma	metabolic	20664	0.33231	0.993791	-0.00622833	0.00642431	4.53561e-05	FALSE	FALSE	-0.0188198	0.00636309	0.981356	1.00638
FLgOth	Unidentified cells/100 leukocytes in Body fluid	blood	828	0.332903	0.968888	-0.0316058	0.0326216	0.00112896	FALSE	FALSE	-0.0955431	0.0323314	0.908879	1.03286
SedRat	Erythrocyte sedimentation rate by Westergren method	blood	10521	0.334731	0.990453	-0.00959252	0.00994381	8.73859e-05	FALSE	FALSE	-0.029082	0.00989699	0.971337	1.00995
PenG	Penicillin G [Susceptibility] by Minimum inhibitory concentration (MIC)	immune	210	0.335031	1.08613	0.0826224	0.0854944	0.00382467	FALSE	FALSE	-0.0849435	0.250188	0.918564	1.28427
QRS.DURATION	QRS duration	cardiovascular	6891	0.337041	0.987968	-0.012105	0.0126081	0.000124357	FALSE	FALSE	-0.0368165	0.0126065	0.963853	1.01269
X3OHCot	Trans-3-Hydroxycotinine [Mass/volume] in Serum or Plasma	toxicology/pharmacology	348	0.340679	1.04671	0.0456567	0.0478488	0.00260606	FALSE	FALSE	-0.0481252	0.139439	0.953014	1.14963
PT.inr	INR	blood	34864	0.347345	0.994763	-0.00525051	0.00558706	2.4354e-05	FALSE	FALSE	-0.016201	0.00569992	0.98393	1.00572
sz	sz	other	455	0.351895	0.958716	-0.04216	0.0452406	0.00189682	FALSE	FALSE	-0.13083	0.04651	0.877367	1.04761
Vancomy	Vancomycin [Susceptibility] by Minimum inhibitory concentration (MIC)	toxicology/pharmacology	1571	0.352363	1.02249	0.0222383	0.0239046	0.000494945	FALSE	FALSE	-0.0246139	0.0690906	0.975687	1.07153
LH1	Lutropin [Units/volume] in Serum or Plasma	endocrine	2131	0.352802	1.02067	0.0204624	0.0220174	0.000308232	FALSE	FALSE	-0.0226909	0.0636156	0.977565	1.06568
BNP	Natriuretic peptide B [Mass/volume] in Serum or Plasma	cardiovascular	11343	0.354012	0.991661	-0.00837418	0.00903488	7.38723e-05	FALSE	FALSE	-0.0260822	0.00933385	0.974255	1.00938
CPmylo	Promyelocytes/100 leukocytes in Cerebral spinal fluid by Manual count	immune	695	0.364169	0.974311	-0.0260252	0.0286603	0.0010403	FALSE	FALSE	-0.0821984	0.030148	0.921089	1.03061
Prog.R	Progesterone [Mass/volume] in Serum or Plasma	endocrine	857	0.365947	0.971786	-0.0286192	0.0316381	0.00094503	FALSE	FALSE	-0.0906288	0.0333904	0.913357	1.03395
CMonMc	Monocytes+Macrophages/100 leukocytes in Cerebral spinal fluid by Manual count	immune	2057	0.374278	0.982863	-0.0172851	0.0194502	0.000382771	FALSE	FALSE	-0.0554068	0.0208366	0.9461	1.02106
EOSIRE	Eosinophils %	immune	30257	0.376733	0.99512	-0.00489205	0.00553435	2.56715e-05	FALSE	FALSE	-0.0157392	0.00595507	0.984384	1.00597
Uurob	Urobilinogen [Presence] in Urine by Test strip	urinary	450	0.378161	0.962473	-0.0382497	0.0433577	0.00163706	FALSE	FALSE	-0.123229	0.0467298	0.884061	1.04784
Vi.B12	Cobalamin (Vitamin B12) [Mass/volume] in Serum or Plasma	metabolic	19337	0.37923	1.00634	0.00632135	0.00718878	3.98048e-05	FALSE	FALSE	-0.00776839	0.0204111	0.992262	1.02062
FPlaCl	Plasma cells/100 leukocytes in Body fluid	blood	733	0.38129	1.01415	0.0140515	0.0160394	0.000244953	FALSE	FALSE	-0.0173852	0.0454882	0.982765	1.04654
UGrCst	Granular casts [#/area] in Urine sediment by Microscopy high power field	urinary	1024	0.381354	1.02373	0.0234498	0.0267757	0.000647246	FALSE	FALSE	-0.0290296	0.0759291	0.971388	1.07889
Osmol	Osmolality of Serum or Plasma	blood	1785	0.381463	0.978894	-0.0213322	0.0243679	0.000429423	FALSE	FALSE	-0.0690924	0.026428	0.93324	1.02678
UUrob	Urobilinogen [Presence] in Urine by Test strip	urinary	16858	0.382937	1.00627	0.00624964	0.00716274	4.37394e-05	FALSE	FALSE	-0.00778907	0.0202883	0.992241	1.0205
MONORE	Monocytes/100 leukocytes in Blood by Automated count	immune	46476	0.383741	1.00376	0.00375027	0.00430554	1.57985e-05	FALSE	FALSE	-0.00468843	0.012189	0.995323	1.01226
RBC	Erythrocytes [#/volume] in Blood by Automated count	blood	2810	0.384116	1.01606	0.0159347	0.0183058	0.000253702	FALSE	FALSE	-0.0199439	0.0518133	0.980254	1.05318
Amyl	Amylase [Enzymatic activity/volume] in Serum or Plasma	metabolic	8045	0.384254	1.00995	0.00990505	0.0113834	9.38489e-05	FALSE	FALSE	-0.012406	0.0322161	0.987671	1.03274
HBSA.	Hepatitis B virus surface Ab [Presence] in Serum	liver	2248	0.39093	0.984137	-0.0159904	0.0186347	0.000305476	FALSE	FALSE	-0.0525138	0.0205329	0.948841	1.02075
CA2729	Cancer Ag 27-29 [Units/volume] in Serum or Plasma	cancer	144	0.398226	1.0794	0.0764023	0.0901411	0.00486171	FALSE	FALSE	-0.100271	0.253076	0.904592	1.28798
Q.ONSET	Q ONSET	cardiovascular	6894	0.400301	0.989509	-0.0105467	0.0125387	0.000100327	FALSE	FALSE	-0.0351221	0.0140286	0.965488	1.01413
TCIcdt	TCIcdt	immune	408	0.402406	0.961097	-0.0396797	0.0473371	0.00175048	FALSE	FALSE	-0.132459	0.0530994	0.875939	1.05453
GTT50g	GTT50g	metabolic	2353	0.403346	1.01722	0.0170762	0.0204306	0.00028936	FALSE	FALSE	-0.0229671	0.0571194	0.977295	1.05878
TProSe	Protein serum/plasma	metabolic	32044	0.405483	1.00421	0.00420422	0.00505387	2.15257e-05	FALSE	FALSE	-0.00570119	0.0141096	0.994315	1.01421
EoAbs	EoAbs	immune	24586	0.406246	1.00468	0.00466843	0.00562101	2.77828e-05	FALSE	FALSE	-0.00634854	0.0156854	0.993672	1.01581
FRBC1	Erythrocytes [#/volume] in Blood by Automated count	blood	1770	0.406291	0.982464	-0.0176913	0.0212984	0.000308508	FALSE	FALSE	-0.0594355	0.0240529	0.942296	1.02434
MONOM	Monocytes/100 leukocytes in Blood by Manual count	immune	10275	0.412335	0.992557	-0.00747094	0.00911285	6.47781e-05	FALSE	FALSE	-0.0253318	0.0103899	0.974986	1.01044
RePRA	RePRA	toxicology/pharmacology	480	0.417507	0.96817	-0.0323473	0.0398623	0.0012518	FALSE	FALSE	-0.110476	0.0457814	0.895408	1.04685
G.Sub2	IgG subclass 2 [Mass/volume] in Serum	immune	311	0.429158	1.05034	0.0491165	0.062038	0.00202385	FALSE	FALSE	-0.0724758	0.170709	0.930088	1.18615
FMALN	Malignant cells/100 cells in Body fluid by Manual count	cancer	264	0.430468	0.978002	-0.0222436	0.0281682	0.000642014	FALSE	FALSE	-0.0774523	0.0329651	0.925471	1.03351
A.1.A	Alpha 1 antitrypsin [Mass/volume] in Serum or Plasma	other	804	0.436866	1.02959	0.0291632	0.0374901	0.000756984	FALSE	FALSE	-0.044316	0.102642	0.956652	1.1081
CPK	CPK	cardiovascular	16691	0.441242	0.995519	-0.00449078	0.0058313	2.4234e-05	FALSE	FALSE	-0.0159199	0.00693837	0.984206	1.00696
IgM.Q	IgM [Mass/volume] in Serum or Plasma	immune	2084	0.442547	0.984619	-0.0155002	0.0201812	0.00025304	FALSE	FALSE	-0.0550547	0.0240544	0.946433	1.02435
BAbs	Basophils [#/volume] in Blood by Automated count	immune	24595	0.443148	1.00437	0.00436123	0.00568681	2.37788e-05	FALSE	FALSE	-0.00678473	0.0155072	0.993238	1.01563
X25HyD2	25-Hydroxycalciferol [Mass/volume] in Serum or Plasma	metabolic	2863	0.44365	1.01454	0.0144322	0.0188373	0.000204807	FALSE	FALSE	-0.0224882	0.0513525	0.977763	1.05269
NRBCBC	Nucleated erythrocytes/100 leukocytes [Ratio] in Cerebral spinal fluid by Manual count	blood	2479	0.444581	0.988841	-0.0112218	0.0146767	0.000192754	FALSE	FALSE	-0.0399875	0.0175439	0.960801	1.0177
Leucne	Leucine [Moles/volume] in Serum or Plasma	metabolic	395	0.444928	1.03709	0.0364141	0.0476193	0.0014756	FALSE	FALSE	-0.056918	0.129746	0.944672	1.13854
CPlaCl	Plasma cells/100 leukocytes in Cerebral spinal fluid by Manual count	blood	685	0.448942	1.02462	0.0243253	0.0321073	0.000725804	FALSE	FALSE	-0.0386039	0.0872544	0.962132	1.09117
AFPTum	Alpha-1-fetoprotein.tumor marker [Mass/volume] in Serum or Plasma	cancer	2749	0.457314	0.986887	-0.0131992	0.0177557	0.0001953	FALSE	FALSE	-0.0479997	0.0216012	0.953134	1.02184
pH	pH of Arterial blood	kidney	16882	0.459621	1.00539	0.00537543	0.00726912	3.15119e-05	FALSE	FALSE	-0.00887178	0.0196226	0.991167	1.01982
EOSIM	Eosinophils/100 leukocytes in Blood by Automated count	immune	32834	0.459655	0.996113	-0.00389452	0.00526696	1.65812e-05	FALSE	FALSE	-0.0142176	0.00642854	0.985883	1.00645
HORIZONTAL.AXIS..INITIAL.40.MS	QRS axis	cardiovascular	6764	0.463076	1.00972	0.0096746	0.0131836	7.86684e-05	FALSE	FALSE	-0.0161649	0.0355141	0.983965	1.03615
IgEQnt	IgE [Mass/volume] in Serum	immune	1737	0.464769	0.986658	-0.0134322	0.0183706	0.000224129	FALSE	FALSE	-0.0494378	0.0225735	0.951764	1.02283
LYMPHOCYTE.PERCENT	LYMPHOCYTE PERCENT	immune	317	0.468768	1.04282	0.0419241	0.0577947	0.00167365	FALSE	FALSE	-0.0713514	0.1552	0.931135	1.16789
Nornic	Nornicotine [Mass/volume] in Urine	urinary	273	0.483708	1.04248	0.0416013	0.0593152	0.00183578	FALSE	FALSE	-0.0746543	0.157857	0.928064	1.171
UNBOUND_IRON_BINDING	UNBOUND_IRON_BINDING	metabolic	154	0.484013	1.06773	0.0655368	0.0933932	0.00339338	FALSE	FALSE	-0.117511	0.248584	0.889131	1.28221
SMAb	Smith extractable nuclear Ab [Units/volume] in Serum by Immunoassay	immune	938	0.486504	1.02129	0.0210671	0.0302619	0.000498581	FALSE	FALSE	-0.0382451	0.0803793	0.962477	1.0837
GluBed	Glucose [Mass/volume] in Blood by Automated test strip	metabolic	25136	0.487232	0.995771	-0.00423762	0.00609968	1.90074e-05	FALSE	FALSE	-0.0161928	0.00771754	0.983938	1.00775
UKeto	Ketones [Mass/volume] in Urine by Test strip	urinary	5834	0.488118	1.00795	0.00791703	0.0114185	7.84179e-05	FALSE	FALSE	-0.0144629	0.0302969	0.985641	1.03076
IgA	IgA [Mass/volume] in Serum or Plasma	immune	7647	0.496294	0.992016	-0.00801563	0.0117814	6.00665e-05	FALSE	FALSE	-0.0311067	0.0150755	0.969372	1.01519
Aldo.P	Aldosterone [Mass/volume] in Serum or Plasma	endocrine	1122	0.497477	0.983485	-0.0166527	0.0245365	0.000350935	FALSE	FALSE	-0.0647434	0.031438	0.937308	1.03194
Prolne	Proline [Moles/volume] in Serum or Plasma	metabolic	393	0.498076	1.03622	0.0355761	0.0524587	0.00118466	FALSE	FALSE	-0.0672411	0.138393	0.93497	1.14843
FRONTAL.AXIS.INITIAL.40.MS	FRONTAL AXIS INITIAL 40 MS	cardiovascular	6807	0.4982	1.00869	0.00865683	0.0127802	6.72889e-05	FALSE	FALSE	-0.0163919	0.0337056	0.983742	1.03428
ACHRBd	ACHRBd	other	202	0.500873	0.966145	-0.0344415	0.0510683	0.000974497	FALSE	FALSE	-0.134534	0.0656506	0.874124	1.06785
WBC	Leukocytes [#/volume] in Blood by Automated count	immune	64775	0.502119	0.997653	-0.00234947	0.00350059	6.89667e-06	FALSE	FALSE	-0.00921051	0.00451157	0.990832	1.00452
CBlsts	Blasts/100 leukocytes in Cerebral spinal fluid by Manual count	blood	696	0.502522	0.977734	-0.0225173	0.0335637	0.000488084	FALSE	FALSE	-0.0883009	0.0432662	0.915485	1.04422
RDW.CV	RDW CV	blood	317	0.506852	1.03898	0.0382427	0.0575479	0.00141389	FALSE	FALSE	-0.074549	0.151034	0.928162	1.16304
UricA	Urate [Mass/volume] in Serum or Plasma	urinary	9785	0.513622	0.993484	-0.00653772	0.0100083	4.17465e-05	FALSE	FALSE	-0.0261536	0.0130781	0.974185	1.01316
MXAMP	Maximum clot firmness [Length] in Blood by Thromboelastography	other	732	0.519113	0.975959	-0.0243343	0.0377258	0.000568813	FALSE	FALSE	-0.0982756	0.0496069	0.906399	1.05086
UWBC	Leukocytes [#/area] in Urine sediment by Microscopy high power field	urinary	24317	0.523505	0.995907	-0.00410093	0.00642818	1.45659e-05	FALSE	FALSE	-0.0166999	0.00849807	0.983439	1.00853
CBil	Bilirubin.conjugated [Mass/volume] in Serum or Plasma	liver	23798	0.525786	1.00418	0.00417038	0.00657311	1.63827e-05	FALSE	FALSE	-0.00871267	0.0170534	0.991325	1.0172
AngioC	Angiotensin converting enzyme [Enzymatic activity/volume] in Serum or Plasma	cardiovascular	745	0.527022	0.978715	-0.0215152	0.0339967	0.000539324	FALSE	FALSE	-0.0881475	0.0451171	0.915626	1.04615
VitEGm	Beta+gamma tocopherol [Mass/volume] in Serum or Plasma	metabolic	900	0.530031	0.979149	-0.0210715	0.0335423	0.000436311	FALSE	FALSE	-0.0868131	0.0446702	0.916848	1.04568
G.Sub3	IgG subclass 3 [Mass/volume] in Serum	immune	311	0.536388	1.03978	0.0390126	0.0630248	0.00127108	FALSE	FALSE	-0.0845137	0.162539	0.918959	1.17649
Sirol	Sirolimus [Mass/volume] in Blood	toxicology/pharmacology	268	0.543141	0.966181	-0.0344045	0.0565036	0.00140123	FALSE	FALSE	-0.145149	0.0763405	0.864893	1.07933
RRISK	RRISK	other	245	0.545893	1.03686	0.0361984	0.0598499	0.00147818	FALSE	FALSE	-0.0811052	0.153502	0.922097	1.16591
URBC	Erythrocytes [#/area] in Urine sediment by Microscopy high power field	urinary	22956	0.547075	1.00309	0.0030864	0.00512556	1.18256e-05	FALSE	FALSE	-0.00695951	0.0131323	0.993065	1.01322
IgG.Q	IgG [Mass/volume] in Serum or Plasma	immune	3457	0.550258	0.990425	-0.00962087	0.0161037	0.000103118	FALSE	FALSE	-0.0411836	0.0219418	0.959653	1.02218
FBaso	Basophils/100 leukocytes in Body fluid by Manual count	immune	1009	0.554869	1.01709	0.0169467	0.0286902	0.000274741	FALSE	FALSE	-0.039285	0.0731784	0.961477	1.07592
TC.HDL	Cholesterol.total/Cholesterol in HDL [Molar ratio] in Serum or Plasma	metabolic	3646	0.555602	0.991108	-0.00893189	0.0151531	9.21578e-05	FALSE	FALSE	-0.0386315	0.0207677	0.962105	1.02098
Ferrit	Ferritin [Mass/volume] in Serum or Plasma	blood	16177	0.557454	0.995603	-0.00440631	0.00751111	1.81974e-05	FALSE	FALSE	-0.0191278	0.0103152	0.981054	1.01037
LymAbs	Lymphocytes [#/volume] in Blood by Automated count	immune	25068	0.559259	0.996918	-0.00308675	0.00528598	1.33647e-05	FALSE	FALSE	-0.0134471	0.00727359	0.986643	1.0073
Phos	Phosphate	metabolic	17320	0.561934	1.00391	0.00390262	0.00672887	1.9426e-05	FALSE	FALSE	-0.00928572	0.017091	0.990757	1.01724
ClSwt	ClSwt	metabolic	372	0.573245	1.03604	0.0354051	0.0627975	0.000832266	FALSE	FALSE	-0.0876757	0.158486	0.916058	1.17174
CPKTot	Creatine kinase [Enzymatic activity/volume] in Serum or Plasma	cardiovascular	7557	0.576847	0.995719	-0.0042903	0.00768842	2.33173e-05	FALSE	FALSE	-0.0193593	0.0107787	0.980827	1.01084
T3FRE	Triiodothyronine (T3) Free [Mass/volume] in Serum or Plasma	endocrine	1372	0.581234	1.01517	0.0150554	0.0272883	0.000221179	FALSE	FALSE	-0.0384287	0.0685395	0.9623	1.07094
P.HORIZONTAL.AXIS	P wave axis horizontal plane Reference beat	cardiovascular	6424	0.584019	0.992652	-0.00737466	0.0134684	4.6682e-05	FALSE	FALSE	-0.0337723	0.019023	0.966792	1.01921
Theo	Theophylline [Mass/volume] in Serum or Plasma	toxicology/pharmacology	116	0.584899	1.05102	0.049759	0.0908034	0.00258479	FALSE	FALSE	-0.128212	0.22773	0.879666	1.25575
QtfNIL	Gamma interferon background [Units/volume] in Blood by Immunoassay	immune	2108	0.595438	0.988579	-0.0114864	0.0216294	0.000132867	FALSE	FALSE	-0.0538793	0.0309065	0.947546	1.03139
BASOM	Basophils/100 leukocytes in Blood by Manual count	immune	7788	0.595481	0.993597	-0.00642338	0.0120983	3.55761e-05	FALSE	FALSE	-0.0301356	0.0172889	0.970314	1.01744
I.WBC	Leukocytes [#/volume] in Blood by Automated count	immune	994	0.597664	1.01603	0.015901	0.0301192	0.000281875	FALSE	FALSE	-0.0431316	0.0749336	0.957785	1.07781
RDW.SD	RDW SD	blood	318	0.602594	1.03209	0.0315878	0.0606037	0.000868075	FALSE	FALSE	-0.0871932	0.150369	0.9165	1.16226
FTo.Cl	Cells Counted Total [#] in Body fluid	blood	2934	0.602681	0.993649	-0.00637108	0.0122378	4.39419e-05	FALSE	FALSE	-0.0303567	0.0176146	0.970099	1.01777
Quant_TB2...NIL	Quant_TB2(-)NIL	immune	477	0.605758	1.01997	0.0197731	0.0382834	0.000461994	FALSE	FALSE	-0.0552611	0.0948072	0.946238	1.09945
IMMATURE.GRANULOCYTES.PERCENT	IMMATURE GRANULOCYTES PERCENT	immune	296	0.607869	0.967807	-0.0327229	0.0637014	0.000912674	FALSE	FALSE	-0.157575	0.0921295	0.854212	1.09651
CRP	C reactive protein [Mass/volume] in Serum or Plasma	immune	19953	0.610386	1.00379	0.0037814	0.00742135	1.19645e-05	FALSE	FALSE	-0.0107642	0.018327	0.989294	1.0185
TTAIgA	Tissue transglutaminase IgA Ab [Units/volume] in Serum by Immunoassay	immune	1555	0.619635	1.01305	0.0129686	0.0261218	0.000158491	FALSE	FALSE	-0.0382291	0.0641664	0.962492	1.06627
HCVQNT	HCVQNT	immune	609	0.6264	1.01989	0.0196965	0.0404402	0.000380783	FALSE	FALSE	-0.0595647	0.0989578	0.942175	1.10402
Estrog	Estrogen [Mass/volume] in Serum or Plasma by calculation	endocrine	135	0.639099	1.05084	0.0495892	0.105477	0.0017179	FALSE	FALSE	-0.157142	0.25632	0.854583	1.29217
ScrasT	Sucrase [Enzymatic activity/mass] in Tissue	metabolic	342	0.648658	0.972036	-0.028362	0.062191	0.00061186	FALSE	FALSE	-0.150254	0.0935302	0.860489	1.09804
Lysine	Lysine [Moles/volume] in Serum or Plasma	metabolic	393	0.648815	1.02138	0.0211528	0.046411	0.000524502	FALSE	FALSE	-0.069811	0.112117	0.93257	1.11864
HCTWB	Hematocrit	blood	12405	0.649099	0.996248	-0.00375931	0.00826174	1.62335e-05	FALSE	FALSE	-0.019952	0.0124334	0.980246	1.01251
C1Elh	Complement C1 esterase inhibitor [Mass/volume] in Serum or Plasma	immune	154	0.652956	1.04041	0.0396151	0.0879114	0.00136793	FALSE	FALSE	-0.132688	0.211918	0.875738	1.23605
Tryphn	Tryptophan [Moles/volume] in Serum or Plasma	metabolic	395	0.657115	1.02186	0.0216212	0.0486692	0.000493757	FALSE	FALSE	-0.0737686	0.117011	0.928887	1.12413
Schd	Schd	toxicology/pharmacology	4244	0.657946	0.993413	-0.00660883	0.0149257	4.57398e-05	FALSE	FALSE	-0.0358627	0.022645	0.964773	1.0229
Nt.PTH	Parathyrin.intact [Mass/volume] in Serum or Plasma	endocrine	6677	0.663346	0.994694	-0.0053203	0.0122216	2.76739e-05	FALSE	FALSE	-0.0292743	0.0186337	0.97115	1.01881
CA19.9	Cancer Ag 19-9 [Units/volume] in Serum or Plasma	cancer	589	0.665974	0.982375	-0.0177825	0.0411724	0.000278285	FALSE	FALSE	-0.0984788	0.0629139	0.906215	1.06494
Leiden	Protein C inhibitor [Mass/volume] in Platelet poor plasma by Immunoassay	blood	883	0.671067	1.01529	0.0151737	0.0357172	0.000199945	FALSE	FALSE	-0.0548307	0.0851781	0.946645	1.08891
MaltsT	Isomaltase [Enzymatic activity/mass] in Tissue	metabolic	342	0.672897	0.97449	-0.0258415	0.0611553	0.00052631	FALSE	FALSE	-0.145704	0.0940208	0.864414	1.09858
Genta	Gentamicin [Mass/volume] in Serum or Plasma	toxicology/pharmacology	688	0.673773	1.01877	0.0185923	0.0441456	0.000246153	FALSE	FALSE	-0.0679315	0.105116	0.934324	1.11084
TstPBy	TstPBy	endocrine	13965	0.679257	0.996661	-0.00334484	0.00808937	1.16879e-05	FALSE	FALSE	-0.0191997	0.01251	0.980983	1.01259
GlutAc	Glutamate [Moles/volume] in Serum or Plasma	metabolic	404	0.683386	1.02081	0.0205931	0.0504546	0.000414872	FALSE	FALSE	-0.0782961	0.119482	0.924691	1.12691
SU.Cre	Creatinine [Mass/volume] in 24 hour Urine	endocrine	1478	0.684767	0.989876	-0.0101757	0.0250603	0.000107505	FALSE	FALSE	-0.059293	0.0389417	0.942431	1.03971
WHITE.BLOOD.CELLS	WHITE BLOOD CELLS	immune	316	0.685663	0.977118	-0.0231482	0.0571366	0.000512923	FALSE	FALSE	-0.135134	0.0888375	0.873599	1.0929
BGL	Beta globulin [Mass/volume] in Serum or Plasma by Electrophoresis	immune	335	0.68742	0.978372	-0.0218657	0.0542946	0.000476964	FALSE	FALSE	-0.128281	0.0845498	0.879606	1.08823
Myelo	Myelocytes/100 leukocytes in Blood by Manual count	immune	7440	0.698017	0.995224	-0.00478784	0.0123393	2.01447e-05	FALSE	FALSE	-0.0289725	0.0193968	0.971443	1.01959
Test_percent_F	Testosterone Free/Testosterone.total in Serum or Plasma	endocrine	362	0.706861	0.97916	-0.0210603	0.0559542	0.000392422	FALSE	FALSE	-0.130728	0.0886079	0.877456	1.09265
BASOPHIL.PERCENT	BASOPHIL PERCENT	immune	316	0.711928	0.97887	-0.0213569	0.0577814	0.000430787	FALSE	FALSE	-0.134606	0.0918926	0.87406	1.09625
Depaka	Valproate serum/plasma	toxicology/pharmacology	903	0.721512	0.98877	-0.0112936	0.0316745	0.000141315	FALSE	FALSE	-0.0733745	0.0507873	0.929253	1.0521
SU.Na	Sodium [Moles/volume] in Urine	urinary	2572	0.72279	1.00656	0.00653723	0.0184266	4.88825e-05	FALSE	FALSE	-0.0295783	0.0426528	0.970855	1.04358
INTERNATIONAL.NORMALIZATION.RATIO	INTERNATIONAL NORMALIZATION RATIO	blood	534	0.727482	0.984628	-0.0154916	0.0444311	0.000230899	FALSE	FALSE	-0.102575	0.0715918	0.90251	1.07422
LYMPM	Lymphocytes/100 leukocytes in Blood by Manual count	immune	10614	0.729422	0.996914	-0.00309047	0.00893448	1.11402e-05	FALSE	FALSE	-0.0206017	0.0144208	0.979609	1.01453
GTT2Hr	Glucose [Mass/volume] in Serum or Plasma --2 hours post 100 g glucose PO	metabolic	778	0.730292	0.985994	-0.0141049	0.0408998	0.000152421	FALSE	FALSE	-0.094267	0.0660573	0.91004	1.06829
Asprgn	Asparagine [Moles/volume] in Serum or Plasma	metabolic	392	0.730821	1.01753	0.0173828	0.050489	0.000303353	FALSE	FALSE	-0.0815738	0.116339	0.921665	1.12338
TT4	Thyroxine (T4) [Mass/volume] in Serum or Plasma	endocrine	4015	0.733774	0.994712	-0.00530184	0.0155875	2.81016e-05	FALSE	FALSE	-0.0358528	0.0252491	0.964782	1.02557
Thyrgb	Thyroglobulin [Mass/volume] in Serum or Plasma	endocrine	970	0.737331	0.989358	-0.0106987	0.0318902	9.84427e-05	FALSE	FALSE	-0.0732023	0.0518048	0.929413	1.05317
FATYP	Variant lymphocytes/100 leukocytes in Body fluid by Manual count	blood	998	0.740821	1.00933	0.0092855	0.0280647	0.000109005	FALSE	FALSE	-0.0457204	0.0642914	0.955309	1.0664
IMMATURE_GRANULOCYTES	IMMATURE_GRANULOCYTES	immune	900	0.741506	0.989636	-0.0104184	0.0315744	9.74141e-05	FALSE	FALSE	-0.0723031	0.0514664	0.930249	1.05281
GluWB	Glucose [Mass/volume] in Blood	blood	13816	0.742461	1.00263	0.00262914	0.00800095	7.80295e-06	FALSE	FALSE	-0.0130524	0.0183107	0.987032	1.01848
ATRIAL.RATE	P wave Atrium by EKG	cardiovascular	6904	0.744671	0.996313	-0.00369358	0.0113409	1.52673e-05	FALSE	FALSE	-0.0259213	0.0185341	0.974412	1.01871
Tegret	Carbamazepine serum/plasma	toxicology/pharmacology	334	0.748174	0.983351	-0.0167892	0.05225	0.000310171	FALSE	FALSE	-0.119197	0.0856188	0.887633	1.08939
O2SatV	Oxygen saturation Calculated from oxygen partial pressure in Venous blood	blood	7471	0.748287	0.996245	-0.0037617	0.0117219	1.37807e-05	FALSE	FALSE	-0.0267363	0.0192129	0.973618	1.0194
GTT3Hr	Glucose [Mass/volume] in Serum or Plasma --3 hours post 100 g glucose PO	metabolic	610	0.751821	0.986034	-0.0140641	0.0444523	0.000163384	FALSE	FALSE	-0.101189	0.0730609	0.903762	1.0758
IGF_1_Z.score	Insulin-like growth factor-I [Z-score] in Serum or Plasma	metabolic	139	0.75427	0.965887	-0.0347082	0.110641	0.000732945	FALSE	FALSE	-0.25156	0.182144	0.777587	1.19979
Pralbu	Prealbumin [Mass/volume] in Serum or Plasma	metabolic	6485	0.75539	0.996164	-0.00384382	0.0123376	1.49107e-05	FALSE	FALSE	-0.0280251	0.0203374	0.972364	1.02055
SyMnCl	Mononuclear cells/100 leukocytes in Synovial fluid by Manual count	immune	894	0.758112	1.0082	0.00816236	0.0264963	6.12618e-05	FALSE	FALSE	-0.0437694	0.0600942	0.957175	1.06194
Cl.WB	Chloride [Moles/volume] in Blood	blood	6816	0.762264	0.996519	-0.00348697	0.0115264	1.33402e-05	FALSE	FALSE	-0.0260783	0.0191043	0.974259	1.01929
POCA1C	Hemoglobin A1c (Glycated)	blood	3266	0.76662	1.00483	0.00481484	0.0162212	2.69073e-05	FALSE	FALSE	-0.0269782	0.0366078	0.973383	1.03729
HCO3Ca	Bicarbonate [Moles/volume] in Unspecified specimen	metabolic	16597	0.767581	1.00219	0.00218918	0.00740725	5.25198e-06	FALSE	FALSE	-0.0123288	0.0167071	0.987747	1.01685
Neut	Neutrophils [#/volume] in Blood	immune	26333	0.76761	0.998473	-0.00152813	0.00517124	3.31011e-06	FALSE	FALSE	-0.0116636	0.00860731	0.988404	1.00864
Amm	Ammonia [Moles/volume] in Plasma	metabolic	3046	0.768889	0.994789	-0.00522469	0.0177798	2.82273e-05	FALSE	FALSE	-0.0400725	0.0296231	0.96072	1.03007
TRPI	Troponin I.cardiac [Mass/volume] in Serum or Plasma	cardiovascular	10409	0.769514	1.00255	0.00254954	0.00870096	7.18866e-06	FALSE	FALSE	-0.014504	0.0196031	0.985601	1.0198
Serine	Serine [Moles/volume] in Serum or Plasma	metabolic	393	0.771734	1.01359	0.0135011	0.046505	0.000217076	FALSE	FALSE	-0.077647	0.104649	0.925291	1.11032
FRONTAL.AXIS.P	P wave axis	cardiovascular	6554	0.782395	0.996364	-0.0036425	0.0131874	1.1479e-05	FALSE	FALSE	-0.0294893	0.0222043	0.970941	1.02245
RetiCt	Reticulocytes/100 erythrocytes in Blood by Automated count	blood	7055	0.790123	1.00269	0.00268615	0.0100922	9.45451e-06	FALSE	FALSE	-0.0170942	0.0224665	0.983051	1.02272
UpH	pH of Urine by Test strip	urinary	40590	0.792997	1.00116	0.00116284	0.00443118	1.68944e-06	FALSE	FALSE	-0.00752211	0.0098478	0.992506	1.0099
Estron	Estrone (E1) [Mass/volume] in Serum or Plasma	endocrine	197	0.793143	0.976643	-0.0236339	0.0899944	0.000364324	FALSE	FALSE	-0.20002	0.152752	0.818715	1.16504
MONOCYTE.PERCENT	MONOCYTE PERCENT	immune	317	0.794434	0.98443	-0.0156929	0.060175	0.000205364	FALSE	FALSE	-0.133634	0.102248	0.87491	1.10766
C3	Complement C3 [Mass/volume] in Serum or Plasma	immune	3668	0.799641	1.0041	0.0040934	0.0161265	1.75236e-05	FALSE	FALSE	-0.027514	0.0357008	0.972861	1.03635
TotVl	Volume in Urine collected for unspecified duration	toxicology/pharmacology	5000	0.804028	0.996446	-0.00355985	0.0143455	1.22568e-05	FALSE	FALSE	-0.0316766	0.0245569	0.96882	1.02486
CH50	Complement C3 [Mass/volume] in Serum or Plasma	immune	552	0.807815	0.989357	-0.0106999	0.0439665	0.000104961	FALSE	FALSE	-0.0968728	0.0754729	0.907671	1.07839
FK.506	Tacrolimus [Mass/volume] in Blood	liver	1564	0.813564	0.99452	-0.00549488	0.0232961	3.57454e-05	FALSE	FALSE	-0.0511543	0.0401646	0.950132	1.04098
Norep	Norepinephrine [Mass/time] in 24 hour Urine	urinary	271	0.820962	1.01532	0.0152044	0.0671158	0.000186393	FALSE	FALSE	-0.11634	0.146749	0.890172	1.15806
PCO2	Carbon dioxide [Partial pressure] in Arterial blood	blood	134	0.830182	1.01967	0.0194824	0.0906424	0.000357786	FALSE	FALSE	-0.158173	0.197138	0.853702	1.21791
Tyrosn	Tyrosine [Moles/volume] in Serum or Plasma	metabolic	394	0.832149	1.0109	0.0108361	0.0510917	0.000114438	FALSE	FALSE	-0.0893018	0.110974	0.914569	1.11737
ACAIgA	Cardiolipin IgA Ab [Units/volume] in Serum by Immunoassay	immune	1901	0.832271	1.00526	0.00524504	0.0247619	2.35603e-05	FALSE	FALSE	-0.0432873	0.0537774	0.957636	1.05525
C4Quan	Complement C4 [Mass/volume] in Serum or Plasma	immune	3662	0.833795	0.996614	-0.0033916	0.0161619	1.20249e-05	FALSE	FALSE	-0.0350683	0.0282851	0.96554	1.02869
AntDNA	DNA double strand Ab [Units/volume] in Serum	immune	2302	0.835728	1.00452	0.00451369	0.0217649	1.83274e-05	FALSE	FALSE	-0.0381447	0.0471721	0.962574	1.0483
SUCrea	Creatinine [Mass/volume] in Urine	urinary	8074	0.836683	1.00216	0.00215771	0.0104669	5.09207e-06	FALSE	FALSE	-0.0183571	0.0226725	0.98181	1.02293
ProtUr	ProtUr	urinary	106	0.838699	0.981924	-0.018241	0.0893572	0.000359677	FALSE	FALSE	-0.193378	0.156896	0.82417	1.16987
O2Sat	Oxygen saturation Calculated from oxygen partial pressure in Arterial blood	blood	10295	0.838883	1.00183	0.0018268	0.00898452	3.76859e-06	FALSE	FALSE	-0.0157825	0.0194361	0.984341	1.01963
SomatC	SomatC	endocrine	875	0.840152	0.993263	-0.00676002	0.0335052	4.55686e-05	FALSE	FALSE	-0.072429	0.058909	0.930132	1.06068
PCAct	Protein C [Units/volume] in Platelet poor plasma by Chromogenic method	blood	923	0.844916	0.993114	-0.00691026	0.0353168	4.13443e-05	FALSE	FALSE	-0.0761299	0.0623094	0.926696	1.06429
VMA	VMA	other	240	0.846855	0.98841	-0.011658	0.0602934	0.000145492	FALSE	FALSE	-0.129831	0.106515	0.878244	1.11239
P.S.Ac	P-S-Ac	blood	903	0.847273	0.99328	-0.00674253	0.0349979	4.07705e-05	FALSE	FALSE	-0.0753371	0.0618521	0.927431	1.0638
QRS.HORIZONTAL.AXIS	QRS axis.horizontal plane Reference beat	cardiovascular	6771	0.847668	0.997421	-0.0025819	0.0134402	5.25029e-06	FALSE	FALSE	-0.0289242	0.0237604	0.97149	1.02404
ETOH	Ethanol [Mass/volume] in Serum or Plasma	toxicology/pharmacology	483	0.855795	0.991883	-0.00815042	0.0448246	6.9042e-05	FALSE	FALSE	-0.096005	0.0797042	0.908459	1.08297
Vanco1	Vancomycin [Mass/volume] in Serum or Plasma	toxicology/pharmacology	7327	0.862738	1.00197	0.00197278	0.0114102	4.07249e-06	FALSE	FALSE	-0.0203908	0.0243364	0.979816	1.02463
CProt1	Protein [Mass/volume] in Cerebral spinal fluid	metabolic	2791	0.86952	0.996788	-0.00321688	0.0195812	9.36231e-06	FALSE	FALSE	-0.0415954	0.0351616	0.959258	1.03579
Lym	Lymphocytes [#/volume] in Blood	immune	26110	0.876563	0.999197	-0.000803108	0.00517035	9.16049e-07	FALSE	FALSE	-0.0109368	0.0093306	0.989123	1.00937
N.M_Cr	Metanephrine/Creatinine [Mass Ratio] in 24 hour Urine	urinary	351	0.883291	0.991663	-0.00837243	0.0569903	6.12415e-05	FALSE	FALSE	-0.120071	0.103326	0.886857	1.10885
A1Anti	Alpha 1 antitrypsin [Mass/volume] in Serum or Plasma	other	1770	0.883822	1.00359	0.00357968	0.0244937	1.2074e-05	FALSE	FALSE	-0.0444271	0.0515865	0.956545	1.05294
ProTim	ProTim	blood	222	0.885549	1.00997	0.00991646	0.068809	9.54942e-05	FALSE	FALSE	-0.124947	0.14478	0.882544	1.15578
ViARet	Retinol [Mass/volume] in Serum or Plasma	metabolic	2004	0.894436	1.00311	0.00310608	0.0234051	8.63034e-06	FALSE	FALSE	-0.042767	0.0489792	0.958135	1.0502
IMMATURE.GRANULOCYTES.ABSOLUTE.COUNT	IMMATURE GRANULOCYTES ABSOLUTE COUNT	immune	296	0.901765	0.992292	-0.0077382	0.0626358	5.17765e-05	FALSE	FALSE	-0.130502	0.115026	0.877655	1.1219
TROPONIN_I	Troponin I.cardiac [Mass/volume] in Serum or Plasma	cardiovascular	312	0.905608	1.00489	0.00487807	0.0411024	3.04746e-05	FALSE	FALSE	-0.0756812	0.0854373	0.927112	1.08919
FRONTAL.AXIS.ST	ST segment axis.horizontal plane	cardiovascular	6885	0.907331	1.00148	0.00148077	0.0127203	1.95376e-06	FALSE	FALSE	-0.0234505	0.026412	0.976822	1.02676
MCHC	MCHC [Mass/volume] by Automated count	blood	54172	0.910049	1.00044	0.000434916	0.00384958	2.16879e-07	FALSE	FALSE	-0.00711013	0.00797996	0.992915	1.00801
NEUTM	Polymorphonuclear cells/100 leukocytes in Body fluid by Manual count	immune	10351	0.918649	1.00095	0.000952143	0.00932207	1.0016e-06	FALSE	FALSE	-0.0173188	0.0192231	0.98283	1.01941
LDLCho	Cholesterol in LDL [Mass/volume] in Serum or Plasma by calculation	metabolic	602	0.921293	1.0039	0.00388962	0.0393497	1.56125e-05	FALSE	FALSE	-0.0732344	0.0810136	0.929383	1.08439
TropnT	Troponin T.cardiac [Mass/volume] in Serum or Plasma	cardiovascular	1290	0.922496	0.997557	-0.00244577	0.025134	6.61041e-06	FALSE	FALSE	-0.0517076	0.046816	0.949607	1.04793
UrobUr	Urobilinogen [Units/volume] in Urine by Test strip	urinary	4024	0.924993	0.998655	-0.00134571	0.0142929	1.84923e-06	FALSE	FALSE	-0.0293592	0.0266678	0.971068	1.02703
AlbCnc	Albumin [Presence] in Urine	urinary	5241	0.934203	0.998827	-0.00117351	0.0142137	1.20045e-06	FALSE	FALSE	-0.0290319	0.0266849	0.971385	1.02704
B2Mcg	Beta-2-Microglobulin [Mass/volume] in Serum or Plasma	immune	380	0.937267	0.995623	-0.00438634	0.0556932	1.57905e-05	FALSE	FALSE	-0.113543	0.10477	0.892666	1.11046
Ornthn	Ornithine [Moles/volume] in Serum or Plasma	metabolic	405	0.941296	1.00322	0.00321801	0.0436707	1.35398e-05	FALSE	FALSE	-0.082375	0.088811	0.920927	1.09287
NURSING_WHOLE_BLOOD_GLUCOSE	Glucose [Mass/volume] in Blood	ob/gyn	318	0.943109	1.00393	0.00391951	0.0548781	1.6291e-05	FALSE	FALSE	-0.10364	0.111479	0.90155	1.11793
F.ALB	Albumin [Mass/volume] in Body fluid	liver	427	0.946382	1.00314	0.00313535	0.0465934	1.05529e-05	FALSE	FALSE	-0.088186	0.0944567	0.915591	1.09906
VancTr	Vancomycin [Mass/volume] in Serum or Plasma	toxicology/pharmacology	744	0.951158	1.00239	0.00238773	0.0389686	5.09878e-06	FALSE	FALSE	-0.0739893	0.0787648	0.928682	1.08195
RBCFol	Folate [Mass/volume] in Red Blood Cells	metabolic	4393	0.967011	0.99938	-0.000619865	0.0149872	3.89102e-07	FALSE	FALSE	-0.0299943	0.0287546	0.970451	1.02917
MonAbs	MonAbs	immune	25063	0.968112	0.999793	-0.000206778	0.00517252	6.21797e-08	FALSE	FALSE	-0.0103447	0.00993118	0.989709	1.00998
SerFol	Folate [Mass/volume] in Serum or Plasma	metabolic	5974	0.968134	1.00052	0.000522322	0.0130743	2.65785e-07	FALSE	FALSE	-0.0251028	0.0261475	0.97521	1.02649
RVVT	dRVVT actual/normal (normalized LA screen)	immune	1867	0.968269	0.999024	-0.000976553	0.0245457	8.37689e-07	FALSE	FALSE	-0.0490852	0.0471321	0.9521	1.04826
R.LPA	Lipoprotein a [Mass/volume] in Serum or Plasma	metabolic	321	0.969309	1.00237	0.00237067	0.0615667	4.67732e-06	FALSE	FALSE	-0.118298	0.123039	0.888431	1.13093
FEosin	Eosinophils/100 leukocytes in Body fluid by Manual count	immune	1578	0.970342	0.999062	-0.000938512	0.0252385	8.55074e-07	FALSE	FALSE	-0.0504051	0.0485281	0.950844	1.04972
T.HORIZONTAL.AXIS	T wave axis.horizontal plane Reference beat	cardiovascular	6789	0.977053	0.99962	-0.000379864	0.0132061	1.18791e-07	FALSE	FALSE	-0.0262633	0.0255035	0.974079	1.02583
FRONTAL.AXIS.TERMINAL.40.MS	FRONTAL AXIS TERMINAL 40 MS	cardiovascular	6873	0.983476	1.00027	0.000270855	0.0130774	6.1904e-08	FALSE	FALSE	-0.0253603	0.025902	0.974959	1.02624
HIV.hi	HIV-hi	immune	142	0.984343	1.00206	0.00205409	0.104467	2.74393e-06	FALSE	FALSE	-0.202697	0.206806	0.816525	1.22974
SGPT_ALT	SGPT_ALT	metabolic	217	0.984965	0.99861	-0.00139142	0.0737449	1.66202e-06	FALSE	FALSE	-0.145929	0.143146	0.864219	1.1539
WBTrpI	Troponin I.cardiac [Mass/volume] in Blood	cardiovascular	1809	0.991517	0.999751	-0.000249087	0.0234239	6.18546e-08	FALSE	FALSE	-0.046159	0.0456609	0.95489	1.04672
X56.16.	56+16%	other	1062	0.999831	0.999994	-6.47151e-06	0.0304654	4.22017e-11	FALSE	FALSE	-0.0597176	0.0597046	0.942031	1.06152
CKMBRe	Creatine kinase.MB [Mass/volume] in Serum or Plasma	cardiovascular	13249	0.999915	1	9.11578e-07	0.00859186	8.30648e-13	FALSE	FALSE	-0.0168388	0.0168406	0.983302	1.01698

## Sheet: 3_EUR_DBP_phewas
phenotype	snp	adjustment	beta	SE	OR	p	type	n_total	n_cases	n_controls	HWE_p	allele_freq	n_no_snp	note	bonferroni	fdr	description	group	ci_beta.low	ci_beta.high	ci_OR.low	ci_OR.high
946	PRS		-0.238191	0.0717101	0.788052	0.000895071	logistic	51684	195	51489			0		FALSE	FALSE	Anaphylactic shock NOS	injuries & poisonings	-0.37874	-0.0976421	0.684723	0.906973
261.4	PRS		-0.0460294	0.0141583	0.955014	0.00114982	logistic	51728	5768	45960			0		FALSE	FALSE	Vitamin D deficiency	endocrine/metabolic	-0.0737792	-0.0182795	0.928877	0.981887
327.41	PRS		0.130028	0.0454913	1.13886	0.00425911	logistic	49546	493	49053			0		FALSE	FALSE	Organic or persistent insomnia	neurological	0.0408667	0.219189	1.04171	1.24507
496.1	PRS		-0.0742027	0.0271285	0.928483	0.00623371	logistic	51976	1423	50553			0		FALSE	FALSE	Emphysema	respiratory	-0.127374	-0.0210318	0.880405	0.979188
433.3	PRS		-0.0511003	0.0192149	0.950183	0.00782759	logistic	58043	3010	55033			0		FALSE	FALSE	Cerebral ischemia	circulatory system	-0.0887608	-0.0134399	0.915064	0.98665
520	PRS		-0.143307	0.0546355	0.866488	0.00871677	logistic	60744	336	60408			0		FALSE	FALSE	Disorders of tooth development	digestive	-0.250391	-0.0362235	0.778496	0.964425
295.1	PRS		0.159882	0.0610402	1.17337	0.00881141	logistic	38939	271	38668			0		FALSE	FALSE	Schizophrenia	mental disorders	0.0402451	0.279518	1.04107	1.32249
565	PRS		0.0598084	0.0228993	1.06163	0.00900673	logistic	56239	1985	54254			0		FALSE	FALSE	Anal and rectal conditions	digestive	0.0149266	0.10469	1.01504	1.11037
285.2	PRS		0.0436653	0.0167895	1.04463	0.00930207	logistic	46375	4020	42355			0		FALSE	FALSE	Anemia of chronic disease	hematopoietic	0.0107584	0.0765721	1.01082	1.07958
700	PRS		-0.134049	0.0518978	0.874547	0.0097964	logistic	59090	379	58711			0		FALSE	FALSE	Corns and callosities	dermatologic	-0.235767	-0.0323308	0.789965	0.968186
433.31	PRS		-0.0506209	0.0199021	0.950639	0.0109748	logistic	57815	2782	55033			0		FALSE	FALSE	Transient cerebral ischemia	circulatory system	-0.0896283	-0.0116136	0.914271	0.988454
860	PRS		-0.161586	0.0648038	0.850794	0.0126505	logistic	66122	238	65884			0		FALSE	FALSE	Bone marrow or stem cell transplant	neoplasms	-0.288599	-0.0345725	0.749313	0.966018
300.8	PRS		-0.199032	0.0800253	0.819524	0.0128785	logistic	38822	154	38668			0		FALSE	FALSE	Acute reaction to stress	mental disorders	-0.355878	-0.0421852	0.700558	0.958692
371.1	PRS		0.138715	0.0561912	1.1488	0.0135635	logistic	57171	322	56849			0		FALSE	FALSE	Uveitis, noninfectious or NOS	sense organs	0.0285821	0.248847	1.02899	1.28255
261	PRS		-0.0313033	0.0130289	0.969182	0.0162785	logistic	52951	6991	45960			0		FALSE	FALSE	Vitamin deficiency	endocrine/metabolic	-0.0568395	-0.00576719	0.944746	0.994249
513.8	PRS		0.150409	0.0629043	1.16231	0.0167992	logistic	61201	256	60945			0		FALSE	FALSE	Disorders of diaphragm	respiratory	0.0271186	0.273699	1.02749	1.31482
525	PRS		-0.103213	0.0438689	0.901935	0.0186349	logistic	60934	526	60408			0		FALSE	FALSE	Other diseases of the teeth and supporting structures	digestive	-0.189194	-0.0172313	0.827626	0.982916
795.8	PRS		0.111176	0.0478689	1.11759	0.0202053	logistic	65134	444	64690			0		FALSE	FALSE	Abnormal tumor markers	symptoms	0.0173548	0.204997	1.01751	1.22752
459.9	PRS		-0.0748307	0.032233	0.927901	0.0202568	logistic	54075	982	53093			0		FALSE	FALSE	Circulatory disease NEC	circulatory system	-0.138006	-0.0116552	0.871093	0.988412
520.2	PRS		-0.13258	0.0571332	0.875833	0.0203119	logistic	60715	307	60408			0		FALSE	FALSE	Disturbances in tooth eruption	digestive	-0.244558	-0.0206006	0.78305	0.97961
250.1	PRS		0.0503549	0.0217312	1.05164	0.0204944	logistic	48542	2222	46320			0		FALSE	FALSE	Type 1 diabetes	endocrine/metabolic	0.00776254	0.0929473	1.00779	1.0974
270.3	PRS		0.0819914	0.0360001	1.08545	0.0227545	logistic	62666	785	61881			0		FALSE	FALSE	Disorders of plasma protein metabolism	endocrine/metabolic	0.0114325	0.15255	1.0115	1.1648
279	PRS		-0.0489668	0.0215364	0.952213	0.0229858	logistic	61156	2248	58908			0		FALSE	FALSE	Disorders involving the immune mechanism	endocrine/metabolic	-0.0911774	-0.00675612	0.912856	0.993267
250.3	PRS		0.0416052	0.018317	1.04248	0.0231225	logistic	49565	3245	46320			0		FALSE	FALSE	Insulin pump user	endocrine/metabolic	0.00570464	0.0775058	1.00572	1.08059
264.1	PRS		0.0978871	0.0431595	1.10284	0.0233273	logistic	46563	603	45960			0		FALSE	FALSE	Short stature	endocrine/metabolic	0.013296	0.182478	1.01338	1.20019
724.9	PRS		0.175829	0.0777795	1.19223	0.0237835	logistic	52115	168	51947			0		FALSE	FALSE	Other unspecified back disorders	musculoskeletal	0.023384	0.328274	1.02366	1.38857
346.1	PRS		0.114851	0.0509339	1.12171	0.0241392	logistic	50127	388	49739			0		FALSE	FALSE	Nonspecific abnormal findings on radiological and other examination of skull and head	neurological	0.0150226	0.21468	1.01514	1.23947
71.1	PRS		0.0863131	0.0387694	1.09015	0.0259928	logistic	53008	683	52325			0		FALSE	FALSE	HIV infection, symptomatic	infectious diseases	0.0103264	0.1623	1.01038	1.17621
764	PRS		-0.0575768	0.0261419	0.944049	0.0276319	logistic	59369	1521	57848			0		FALSE	FALSE	Sciatica	symptoms	-0.108814	-0.00633966	0.896897	0.99368
372	PRS		0.142166	0.0645727	1.15277	0.0276908	logistic	57092	243	56849			0		FALSE	FALSE	Disorders of conjunctiva	sense organs	0.0156056	0.268726	1.01573	1.3083
358	PRS		-0.135615	0.0624768	0.873178	0.0299574	logistic	58722	256	58466			0		FALSE	FALSE	Myoneural disorders	neurological	-0.258068	-0.0131631	0.772543	0.986923
285.21	PRS		0.0606302	0.0279838	1.06251	0.0302641	logistic	43704	1349	42355			0		FALSE	FALSE	Anemia in chronic kidney disease	hematopoietic	0.00578293	0.115477	1.0058	1.12241
962.1	PRS		-0.16025	0.0742605	0.851931	0.0309324	logistic	49284	180	49104			0		FALSE	FALSE	Adrenal cortical steroids causing adverse effects in therapeutic use	injuries & poisonings	-0.305798	-0.0147019	0.736536	0.985406
573.7	PRS		-0.0480873	0.0222905	0.953051	0.0309819	logistic	51438	2086	49352			0		FALSE	FALSE	Abnormal results of function study of liver	digestive	-0.0917758	-0.00439882	0.91231	0.995611
358.1	PRS		-0.17449	0.0813465	0.839885	0.0319509	logistic	58617	151	58466			0		FALSE	FALSE	Myasthenia gravis	neurological	-0.333926	-0.015054	0.716107	0.985059
285	PRS		0.021174	0.00988418	1.0214	0.0321762	logistic	56909	14554	42355			0		FALSE	FALSE	Other anemias	hematopoietic	0.0018014	0.0405467	1.0018	1.04138
270.38	PRS		0.133224	0.0627711	1.14251	0.0338062	logistic	62138	257	61881			0		FALSE	FALSE	Other specified disorders of plasma protein metabolism	endocrine/metabolic	0.0101947	0.256253	1.01025	1.29208
371.21	PRS		0.0685989	0.0324543	1.07101	0.0345405	logistic	57834	985	56849			0		FALSE	FALSE	Allergic conjunctivitis	sense organs	0.00498955	0.132208	1.005	1.14135
279.1	PRS		-0.0476455	0.0226009	0.953472	0.0350203	logistic	60944	2036	58908			0		FALSE	FALSE	Immunity deficiency	endocrine/metabolic	-0.0919424	-0.00334855	0.912158	0.996657
496	PRS		-0.0307951	0.0146367	0.969674	0.0353814	logistic	56006	5453	50553			0		FALSE	FALSE	Chronic airway obstruction	respiratory	-0.0594824	-0.00210772	0.942252	0.997895
457.2	PRS		-0.083737	0.0398148	0.919673	0.0354517	logistic	48014	645	47369			0		FALSE	FALSE	Encounter for long-term (current) use of antiplatelets/antithrombotics	circulatory system	-0.161773	-0.00570138	0.850635	0.994315
573.6	PRS		-0.0571652	0.0277496	0.944438	0.0393947	logistic	50676	1324	49352			0		FALSE	FALSE	Nonspecific elevation of levels of transaminase or lactic acid dehydrogenase [LDH]	digestive	-0.111553	-0.00277708	0.894444	0.997227
521	PRS		-0.0541008	0.0262801	0.947337	0.0395304	logistic	61898	1490	60408			0		FALSE	FALSE	Diseases of hard tissues of teeth	digestive	-0.105609	-0.00259276	0.899776	0.997411
555.21	PRS		0.0978647	0.0477568	1.10281	0.0404396	logistic	43839	445	43394			0		FALSE	FALSE	Ulcerative colitis (chronic)	digestive	0.00426306	0.191466	1.00427	1.21102
743.9	PRS		-0.0396671	0.0193754	0.961109	0.0406297	logistic	57591	3003	54588			0		FALSE	FALSE	Osteopenia or other disorder of bone and cartilage	musculoskeletal	-0.0776423	-0.00169196	0.925295	0.998309
790.6	PRS		-0.0343249	0.0168299	0.966257	0.0413984	logistic	60363	3814	56549			0		FALSE	FALSE	Other abnormal blood chemistry	symptoms	-0.067311	-0.00133887	0.934904	0.998662
727.1	PRS		0.0489617	0.0241144	1.05018	0.0423168	logistic	51316	1831	49485			0		FALSE	FALSE	Synovitis and tenosynovitis	musculoskeletal	0.0016983	0.0962251	1.0017	1.10101
71	PRS		0.0774785	0.0383501	1.08056	0.0433527	logistic	53023	698	52325			0		FALSE	FALSE	Human immunodeficiency virus [HIV] disease	infectious diseases	0.00231375	0.152643	1.00232	1.16491
433	PRS		-0.0276452	0.0138002	0.972733	0.0451505	logistic	61401	6368	55033			0		FALSE	FALSE	Cerebrovascular disease	circulatory system	-0.0546931	-0.000597346	0.946776	0.999403
367.9	PRS		-0.0803617	0.0403679	0.922783	0.0465103	logistic	60955	618	60337			0		FALSE	FALSE	Blindness and low vision	sense organs	-0.159481	-0.00124208	0.852586	0.998759
382	PRS		0.0627841	0.031982	1.0648	0.049634	logistic	58150	1002	57148			0		FALSE	FALSE	Otalgia	sense organs	0.000100459	0.125468	1.0001	1.13368
370.1	PRS		0.154863	0.0788871	1.1675	0.0496349	logistic	57011	162	56849			0		FALSE	FALSE	Corneal ulcer	sense organs	0.000247175	0.309479	1.00025	1.36271
250.41	PRS		-0.0613982	0.0313068	0.940449	0.0498583	logistic	47361	1041	46320			0		FALSE	FALSE	Impaired fasting glucose	endocrine/metabolic	-0.122758	-3.80005e-05	0.884477	0.999962
334.1	PRS		0.17552	0.0897514	1.19187	0.0505101	logistic	49864	125	49739			0		FALSE	FALSE	Spinocerebellar disease	neurological	-0.000389982	0.351429	0.99961	1.4211
521.1	PRS		-0.0519692	0.026609	0.949358	0.0508114	logistic	61861	1453	60408			0		FALSE	FALSE	Dental caries	digestive	-0.104122	0.000183455	0.901115	1.00018
430.3	PRS		-0.105903	0.0542906	0.899512	0.0510963	logistic	55373	340	55033			0		FALSE	FALSE	Subdural hemorrhage	circulatory system	-0.212311	0.000504547	0.808713	1.0005
293.1	PRS		0.0486908	0.0250836	1.0499	0.0522408	logistic	63061	1640	61421			0		FALSE	FALSE	Swelling, mass, or lump in head and neck [Space-occupying lesion, intracranial NOS]	mental disorders	-0.000472065	0.0978536	0.999528	1.1028
356	PRS		-0.0461528	0.0239959	0.954896	0.0544346	logistic	60292	1826	58466			0		FALSE	FALSE	Hereditary and idiopathic peripheral neuropathy	neurological	-0.0931839	0.000878294	0.911026	1.00088
276.11	PRS		0.0700113	0.0365257	1.07252	0.055267	logistic	43591	766	42825			0		FALSE	FALSE	Hyperosmolality and/or hypernatremia	endocrine/metabolic	-0.00157763	0.1416	0.998424	1.15212
411.9	PRS		-0.161648	0.0853147	0.850741	0.0581291	logistic	48690	139	48551			0		FALSE	FALSE	Other acute and subacute forms of ischemic heart disease	circulatory system	-0.328862	0.00556602	0.719743	1.00558
362.29	PRS		0.0946976	0.0499946	1.09933	0.0582043	logistic	59626	425	59201			0		FALSE	FALSE	Macular degeneration (senile) of retina NOS	sense organs	-0.00329006	0.192685	0.996715	1.2125
738	PRS		-0.0526391	0.0283137	0.948722	0.0630072	logistic	58339	1284	57055			0		FALSE	FALSE	Other acquired musculoskeletal deformity	musculoskeletal	-0.108133	0.00285469	0.897508	1.00286
727.6	PRS		-0.0761794	0.0410039	0.92665	0.0631892	logistic	50097	612	49485			0		FALSE	FALSE	Rupture of tendon, nontraumatic	musculoskeletal	-0.156545	0.00418674	0.855093	1.0042
200.1	PRS		-0.126674	0.0683092	0.881021	0.0636792	logistic	54737	215	54522			0		FALSE	FALSE	Polycythemia vera	neoplasms	-0.260558	0.00720967	0.770622	1.00724
701.3	PRS		0.140205	0.0763421	1.15051	0.0662781	logistic	58886	175	58711			0		FALSE	FALSE	Circumscribed scleroderma	dermatologic	-0.00942258	0.289833	0.990622	1.3362
588	PRS		0.0487998	0.0266371	1.05001	0.0669477	logistic	49940	1462	48478			0		FALSE	FALSE	Disorders resulting from impaired renal function	genitourinary	-0.00340792	0.101008	0.996598	1.10629
41	PRS		0.0248992	0.0136717	1.02521	0.0685729	logistic	60053	5967	54086			0		FALSE	FALSE	Bacterial infection NOS	infectious diseases	-0.00189682	0.0516952	0.998105	1.05305
749.2	PRS		-0.123919	0.0682957	0.883451	0.0696087	logistic	65118	219	64899			0		FALSE	FALSE	Congenital anomalies of skull and face bones	congenital anomalies	-0.257776	0.00993811	0.772768	1.00999
731	PRS		-0.0879379	0.0487035	0.915818	0.0709842	logistic	52744	432	52312			0		FALSE	FALSE	Osteitis deformans and osteopathies associated with other disorders classified elsewhere	musculoskeletal	-0.183395	0.00751911	0.832439	1.00755
433.6	PRS		-0.0748714	0.0415105	0.927863	0.0712824	logistic	55626	593	55033			0		FALSE	FALSE	Acute, but ill-defined cerebrovascular disease	circulatory system	-0.15623	0.00648767	0.855362	1.00651
292.5	PRS		0.0896127	0.0498761	1.09375	0.0723822	logistic	52521	408	52113			0		FALSE	FALSE	Transient alteration of awareness	mental disorders	-0.00814265	0.187368	0.99189	1.20607
300.13	PRS		-0.145346	0.0809565	0.864723	0.0725956	logistic	38820	152	38668			0		FALSE	FALSE	Phobia	mental disorders	-0.304018	0.0133254	0.737847	1.01341
389.1	PRS		-0.0347809	0.0194089	0.965817	0.073132	logistic	60344	2864	57480			0		FALSE	FALSE	Sensorineural hearing loss	sense organs	-0.0728217	0.00325988	0.929767	1.00327
426.3	PRS		0.053653	0.0299455	1.05512	0.0731834	logistic	40891	1198	39693			0		FALSE	FALSE	Bundle branch block	circulatory system	-0.00503919	0.112345	0.994973	1.1189
368.4	PRS		-0.100878	0.0566402	0.904043	0.074907	logistic	60898	313	60585			0		FALSE	FALSE	Visual field defects	sense organs	-0.211891	0.0101347	0.809053	1.01019
411.1	PRS		-0.0426993	0.0240036	0.958199	0.0752606	logistic	50492	1941	48551			0		FALSE	FALSE	Unstable angina (intermediate coronary syndrome)	circulatory system	-0.0897455	0.00434684	0.914164	1.00436
288.1	PRS		0.0369634	0.0208199	1.03766	0.0758338	logistic	50666	2431	48235			0		FALSE	FALSE	Decreased white blood cell count	hematopoietic	-0.00384285	0.0777697	0.996165	1.08087
287.32	PRS		0.0712007	0.0402438	1.0738	0.0768547	logistic	50899	628	50271			0		FALSE	FALSE	Secondary thrombocytopenia	hematopoietic	-0.00767565	0.150077	0.992354	1.16192
588.1	PRS		0.0537642	0.0304094	1.05524	0.0770583	logistic	49592	1114	48478			0		FALSE	FALSE	Renal osteodystrophy	genitourinary	-0.00583703	0.113365	0.99418	1.12004
472	PRS		0.0413186	0.0234155	1.04218	0.0776332	logistic	46696	1903	44793			0		FALSE	FALSE	Chronic pharyngitis and nasopharyngitis	respiratory	-0.00457484	0.0872121	0.995436	1.09113
446.9	PRS		-0.114039	0.0647909	0.892223	0.0783902	logistic	53865	238	53627			0		FALSE	FALSE	Arteritis NOS	circulatory system	-0.241026	0.0129491	0.785821	1.01303
290.1	PRS		-0.0507034	0.0288337	0.950561	0.078666	logistic	53479	1366	52113			0		FALSE	FALSE	Dementias	mental disorders	-0.107216	0.00580953	0.898331	1.00583
327.32	PRS		0.024676	0.0140959	1.02498	0.080017	logistic	54776	5723	49053			0		FALSE	FALSE	Obstructive sleep apnea	neurological	-0.00295135	0.0523034	0.997053	1.0537
225	PRS		0.0738562	0.0422135	1.07665	0.0801895	logistic	64284	569	63715			0		FALSE	FALSE	Benign neoplasm of brain and other parts of nervous system	neoplasms	-0.00888073	0.156593	0.991159	1.16952
687.4	PRS		-0.0317573	0.0182098	0.968742	0.0811637	logistic	53672	3259	50413			0		FALSE	FALSE	Disturbance of skin sensation	dermatologic	-0.0674478	0.00393313	0.934777	1.00394
300.1	PRS		0.0199957	0.0114946	1.0202	0.0819326	logistic	48261	9593	38668			0		FALSE	FALSE	Anxiety disorder	mental disorders	-0.0025332	0.0425246	0.99747	1.04344
728.7	PRS		0.0555486	0.0320497	1.05712	0.0830596	logistic	50498	1013	49485			0		FALSE	FALSE	Fasciitis	musculoskeletal	-0.00726762	0.118365	0.992759	1.12565
789	PRS		-0.0184364	0.0106718	0.981732	0.0840635	logistic	58680	10840	47840			0		FALSE	FALSE	Nausea and vomiting	symptoms	-0.0393528	0.00247995	0.961411	1.00248
537.1	PRS		0.170641	0.0989791	1.18606	0.0847065	logistic	56536	104	56432			0		FALSE	FALSE	Lesions of stomach and duodenum	digestive	-0.0233548	0.364636	0.976916	1.43999
711	PRS		-0.0840823	0.0488278	0.919356	0.085066	logistic	54886	423	54463			0		FALSE	FALSE	Arthropathy associated with infections	musculoskeletal	-0.179783	0.0116183	0.835451	1.01169
395	PRS		0.0240471	0.014081	1.02434	0.08768	logistic	58953	5977	52976			0		FALSE	FALSE	Heart valve disorders	circulatory system	-0.00355122	0.0516454	0.996455	1.053
340.1	PRS		-0.0624989	0.0367007	0.939414	0.0885807	logistic	58051	752	57299			0		FALSE	FALSE	Migrain with aura	neurological	-0.134431	0.00943325	0.874213	1.00948
430	PRS		-0.05054	0.0298052	0.950716	0.0899468	logistic	56186	1153	55033			0		FALSE	FALSE	Intracranial hemorrhage	circulatory system	-0.108957	0.00787708	0.896769	1.00791
240	PRS		-0.0870073	0.0513243	0.91667	0.090029	logistic	52291	386	51905			0		FALSE	FALSE	Simple and unspecified goiter	endocrine/metabolic	-0.187601	0.0135865	0.828945	1.01368
444.1	PRS		-0.123499	0.0729703	0.883822	0.0905586	logistic	53814	187	53627			0		FALSE	FALSE	Arterial embolism and thrombosis of lower extremity artery	circulatory system	-0.266518	0.01952	0.766042	1.01971
611.11	PRS		-0.0786288	0.0465237	0.924383	0.0910121	logistic	58891	482	58409			0		FALSE	FALSE	Mammographic microcalcification	genitourinary	-0.169814	0.0125559	0.843822	1.01264
290.13	PRS		-0.1278	0.0763519	0.880029	0.0941648	logistic	52300	187	52113			0		FALSE	FALSE	Senile dementia	mental disorders	-0.277447	0.0218472	0.757716	1.02209
748	PRS		0.0991864	0.0597248	1.10427	0.0967691	logistic	65189	290	64899			0		FALSE	FALSE	Anomalies of respiratory system, congenital	congenital anomalies	-0.0178721	0.216245	0.982287	1.24141
754	PRS		0.122889	0.0740711	1.13076	0.0971026	logistic	63968	184	63784			0		FALSE	FALSE	Congenital musculoskeletal deformities of spine	congenital anomalies	-0.0222879	0.268066	0.977959	1.30743
569	PRS		0.03016	0.0181951	1.03062	0.097401	logistic	57460	3206	54254			0		FALSE	FALSE	Other disorders of intestine	digestive	-0.00550181	0.0658218	0.994513	1.06804
599.5	PRS		-0.0302654	0.0183119	0.970188	0.0983776	logistic	50831	3319	47512			0		FALSE	FALSE	Frequency of urination and polyuria	genitourinary	-0.0661561	0.0056253	0.935985	1.00564
378.5	PRS		-0.128092	0.0775157	0.879772	0.0984398	logistic	57063	166	56897			0		FALSE	FALSE	Paralytic strabismus	sense organs	-0.28002	0.023836	0.755769	1.02412
270	PRS		0.0533028	0.0323385	1.05475	0.0992958	logistic	62854	973	61881			0		FALSE	FALSE	Disorders of protein plasma/amino-acid transport and metabolism	endocrine/metabolic	-0.0100795	0.116685	0.989971	1.12377
191	PRS		0.0548299	0.0332972	1.05636	0.0996232	logistic	64632	917	63715			0		FALSE	FALSE	Manlignant and unknown neoplasms of brain and nervous system	neoplasms	-0.0104314	0.120091	0.989623	1.1276
288.3	PRS		-0.112056	0.0680626	0.893994	0.099687	logistic	48451	216	48235			0		FALSE	FALSE	Eosinophilia	hematopoietic	-0.245457	0.0213438	0.782347	1.02157
303.3	PRS		-0.149042	0.0907427	0.861533	0.100493	logistic	38788	120	38668			0		FALSE	FALSE	Psychogenic disorder	mental disorders	-0.326894	0.0288105	0.72116	1.02923
245.2	PRS		-0.0611497	0.0373405	0.940682	0.1015	logistic	52639	734	51905			0		FALSE	FALSE	Chronic thyroiditis	endocrine/metabolic	-0.134336	0.0120364	0.874296	1.01211
420.2	PRS		-0.0481309	0.029422	0.953009	0.101864	logistic	60672	1176	59496			0		FALSE	FALSE	Pericarditis	circulatory system	-0.105797	0.00953504	0.899607	1.00958
157	PRS		0.0636677	0.0389323	1.06574	0.101977	logistic	58341	673	57668			0		FALSE	FALSE	Pancreatic cancer	neoplasms	-0.0126382	0.139974	0.987441	1.15024
378.1	PRS		0.0666781	0.0408069	1.06895	0.10226	logistic	57516	619	56897			0		FALSE	FALSE	Strabismus (not specified as paralytic)	sense organs	-0.0133019	0.146658	0.986786	1.15796
411.3	PRS		-0.0357517	0.0218859	0.96488	0.102353	logistic	50920	2369	48551			0		FALSE	FALSE	Angina pectoris	circulatory system	-0.0786472	0.00714378	0.924366	1.00717
225.1	PRS		0.0723269	0.0443571	1.07501	0.102983	logistic	64230	515	63715			0		FALSE	FALSE	Benign neoplasm of brain, cranial nerves, meninges	neoplasms	-0.0146114	0.159265	0.985495	1.17265
303.4	PRS		0.0910971	0.0565782	1.09538	0.107374	logistic	38982	314	38668			0		FALSE	FALSE	Somatoform disorder	mental disorders	-0.0197942	0.201988	0.9804	1.22383
577.3	PRS		0.0786553	0.0489565	1.08183	0.108134	logistic	64090	423	63667			0		FALSE	FALSE	Cyst and pseudocyst of pancreas	digestive	-0.0172977	0.174608	0.982851	1.19078
577.2	PRS		-0.0890315	0.055435	0.914817	0.108263	logistic	63993	326	63667			0		FALSE	FALSE	Chronic pancreatitis	digestive	-0.197682	0.0196192	0.820631	1.01981
560.3	PRS		-0.122542	0.0763531	0.884669	0.108507	logistic	43565	171	43394			0		FALSE	FALSE	Peritoneal or intestinal adhesions	digestive	-0.272192	0.027107	0.761708	1.02748
709	PRS		-0.0456894	0.0285112	0.955339	0.109043	logistic	55852	1275	54577			0		FALSE	FALSE	Diffuse diseases of connective tissue	dermatologic	-0.10157	0.0101915	0.903418	1.01024
287.3	PRS		0.0269708	0.0168442	1.02734	0.109335	logistic	54124	3853	50271			0		FALSE	FALSE	Thrombocytopenia	hematopoietic	-0.00604326	0.0599848	0.993975	1.06182
342	PRS		-0.0646071	0.0404072	0.937436	0.109843	logistic	50354	615	49739			0		FALSE	FALSE	Hemiplegia	neurological	-0.143804	0.0145896	0.866058	1.0147
252.2	PRS		-0.135769	0.0850928	0.873044	0.11059	logistic	56472	138	56334			0		FALSE	FALSE	Hypoparathyroidism	endocrine/metabolic	-0.302548	0.0310094	0.738933	1.0315
599.3	PRS		-0.0295512	0.018568	0.970881	0.111494	logistic	50692	3180	47512			0		FALSE	FALSE	Dysuria	genitourinary	-0.0659438	0.00684142	0.936184	1.00686
250.12	PRS		0.0887189	0.0557752	1.09277	0.111688	logistic	46642	322	46320			0		FALSE	FALSE	Type 1 diabetes with renal manifestations	endocrine/metabolic	-0.0205985	0.198036	0.979612	1.21901
599.2	PRS		-0.0336998	0.0212293	0.966862	0.112418	logistic	49901	2389	47512			0		FALSE	FALSE	Retention of urine	genitourinary	-0.0753086	0.00790894	0.927457	1.00794
750.22	PRS		0.145185	0.0915705	1.15625	0.112852	logistic	62182	121	62061			0		FALSE	FALSE	Congenital anomaly of gallbladder, bile ducts, liver, pancreas	congenital anomalies	-0.0342895	0.32466	0.966292	1.38356
324	PRS		0.0945867	0.0597774	1.0992	0.113577	logistic	65169	283	64886			0		FALSE	FALSE	Other CNS infection and poliomyelitis	neurological	-0.0225748	0.211748	0.977678	1.23584
807	PRS		-0.0643207	0.0408536	0.937704	0.115391	logistic	53994	604	53390			0		FALSE	FALSE	Fracture of ribs	injuries & poisonings	-0.144392	0.015751	0.865548	1.01588
153	PRS		0.0356165	0.0226743	1.03626	0.116233	logistic	55512	2056	53456			0		FALSE	FALSE	Colorectal cancer	neoplasms	-0.00882439	0.0800574	0.991214	1.08335
250	PRS		0.0175908	0.0112088	1.01775	0.116561	logistic	56951	10631	46320			0		FALSE	FALSE	Diabetes mellitus	endocrine/metabolic	-0.00437807	0.0395598	0.995631	1.04035
530.3	PRS		0.0598049	0.038187	1.06163	0.117324	logistic	40335	708	39627			0		FALSE	FALSE	Stricture and stenosis of esophagus	digestive	-0.0150402	0.13465	0.985072	1.14414
429.1	PRS		0.0582041	0.0372238	1.05993	0.117905	logistic	52789	735	52054			0		FALSE	FALSE	Heart transplant/surgery	circulatory system	-0.0147531	0.131161	0.985355	1.14015
427.22	PRS		0.0374463	0.0239609	1.03816	0.118098	logistic	41688	1995	39693			0		FALSE	FALSE	Atrial flutter	circulatory system	-0.00951621	0.0844089	0.990529	1.08807
571	PRS		-0.0250681	0.016123	0.975244	0.119993	logistic	53550	4198	49352			0		FALSE	FALSE	Chronic liver disease and cirrhosis	digestive	-0.0566686	0.00653244	0.944907	1.00655
571.5	PRS		-0.0259983	0.0167221	0.974337	0.120012	logistic	53229	3877	49352			0		FALSE	FALSE	Other chronic nonalcoholic liver disease	digestive	-0.058773	0.00677646	0.942921	1.0068
735.2	PRS		-0.0518312	0.0334998	0.949489	0.121812	logistic	57976	921	57055			0		FALSE	FALSE	Acquired toe deformities	musculoskeletal	-0.11749	0.0138271	0.88915	1.01392
290	PRS		-0.0351105	0.0227937	0.965499	0.123473	logistic	54256	2143	52113			0		FALSE	FALSE	Delirium dementia and amnestic and other cognitive disorders	mental disorders	-0.0797854	0.00956436	0.923314	1.00961
395.1	PRS		0.0278687	0.0180979	1.02826	0.123589	logistic	56388	3412	52976			0		FALSE	FALSE	Nonrheumatic mitral valve disorders	circulatory system	-0.00760259	0.06334	0.992426	1.06539
540.11	PRS		0.0917331	0.0597371	1.09607	0.124633	logistic	65778	283	65495			0		FALSE	FALSE	Acute appendicitis	digestive	-0.0253494	0.208816	0.974969	1.23222
596.5	PRS		-0.0407811	0.0266495	0.960039	0.125949	logistic	60569	1441	59128			0		FALSE	FALSE	Functional disorders of bladder	genitourinary	-0.0930133	0.011451	0.911181	1.01152
361.1	PRS		-0.103147	0.0674743	0.901995	0.126343	logistic	59892	219	59673			0		FALSE	FALSE	Retinal detachment with retinal defect	sense organs	-0.235394	0.0291004	0.790259	1.02953
386.2	PRS		-0.0525691	0.0343951	0.948789	0.126417	logistic	56334	879	55455			0		FALSE	FALSE	Peripheral or central vertigo	sense organs	-0.119982	0.0148442	0.886936	1.01495
612.2	PRS		-0.0814684	0.0533282	0.921762	0.126592	logistic	58764	355	58409			0		FALSE	FALSE	Hypertrophy of breast (Gynecomastia)	genitourinary	-0.18599	0.0230529	0.830282	1.02332
586.1	PRS		0.0924213	0.0605681	1.09683	0.127033	logistic	48759	281	48478			0		FALSE	FALSE	Anatomical abnormatilies of kidney and ureters	genitourinary	-0.0262899	0.211133	0.974053	1.23508
803.3	PRS		-0.0761371	0.050074	0.926689	0.128388	logistic	53790	400	53390			0		FALSE	FALSE	Fracture of clavicle or scapula	injuries & poisonings	-0.17428	0.0220062	0.840061	1.02225
586.12	PRS		0.0939832	0.0618245	1.09854	0.128471	logistic	48748	270	48478			0		FALSE	FALSE	Vesicoureteral reflux	genitourinary	-0.0271906	0.215157	0.973176	1.24006
747.13	PRS		0.0592936	0.0390149	1.06109	0.128569	logistic	61747	698	61049			0		FALSE	FALSE	Congenital anomalies of great vessels	congenital anomalies	-0.0171742	0.135761	0.982972	1.14541
278.4	PRS		-0.0393904	0.0259822	0.961375	0.129505	logistic	51175	1529	49646			0		FALSE	FALSE	Abnormal weight gain	endocrine/metabolic	-0.0903146	0.0115337	0.913644	1.0116
263	PRS		-0.0623366	0.0411215	0.939567	0.129542	logistic	46560	600	45960			0		FALSE	FALSE	Other nutritional deficiency	endocrine/metabolic	-0.142933	0.0182602	0.866812	1.01843
174	PRS		-0.030547	0.020183	0.969915	0.130152	logistic	61222	2808	58414			0		FALSE	FALSE	Breast cancer	neoplasms	-0.0701049	0.00901089	0.932296	1.00905
426.21	PRS		0.0973208	0.0644717	1.10221	0.131168	logistic	39936	243	39693			0		FALSE	FALSE	First degree AV block	circulatory system	-0.0290414	0.223683	0.971376	1.25067
803.21	PRS		0.117453	0.0779624	1.12463	0.13193	logistic	53557	167	53390			0		FALSE	FALSE	Colles' fracture	injuries & poisonings	-0.0353505	0.270256	0.965267	1.3103
173	PRS		0.025996	0.0172781	1.02634	0.132437	logistic	59079	3707	55372			0		FALSE	FALSE	Neoplasm of uncertain behavior of skin	neoplasms	-0.00786855	0.0598605	0.992162	1.06169
696.41	PRS		0.0523735	0.0348213	1.05377	0.132565	logistic	53938	843	53095			0		FALSE	FALSE	Psoriasis vulgaris	dermatologic	-0.015875	0.120622	0.98425	1.1282
567	PRS		0.0451848	0.0300929	1.04622	0.133224	logistic	55383	1129	54254			0		FALSE	FALSE	Peritonitis and retroperitoneal infections	digestive	-0.0137963	0.104166	0.986298	1.10978
681.2	PRS		-0.0716648	0.0477971	0.930843	0.133782	logistic	54848	440	54408			0		FALSE	FALSE	Cellulitis and abscess of face/neck	dermatologic	-0.165345	0.0220158	0.847601	1.02226
743.1	PRS		-0.0248947	0.0166196	0.975413	0.134156	logistic	58995	4407	54588			0		FALSE	FALSE	Osteoporosis	musculoskeletal	-0.0574685	0.00767911	0.944152	1.00771
246.7	PRS		0.0797907	0.0536844	1.08306	0.137202	logistic	52258	353	51905			0		FALSE	FALSE	Abnormal results of function study of thyroid	endocrine/metabolic	-0.0254289	0.18501	0.974892	1.20323
394.1	PRS		-0.0645801	0.0434631	0.937461	0.137316	logistic	53518	542	52976			0		FALSE	FALSE	Mitral valve stenosis and aortic valve stenosis	circulatory system	-0.149766	0.020606	0.860909	1.02082
245.21	PRS		-0.0557923	0.0375495	0.945736	0.137323	logistic	52631	726	51905			0		FALSE	FALSE	Chronic lymphocytic thyroiditis	endocrine/metabolic	-0.129388	0.0178033	0.878633	1.01796
172.2	PRS		0.0241357	0.0163407	1.02443	0.139666	logistic	59770	4398	55372			0		FALSE	FALSE	Other non-epithelial cancer of skin	neoplasms	-0.0078914	0.0561629	0.99214	1.05777
790.8	PRS		0.071417	0.0483656	1.07403	0.139782	logistic	56981	432	56549			0		FALSE	FALSE	Elevated C-reactive protein (CRP)	symptoms	-0.023378	0.166212	0.976893	1.18082
440.9	PRS		-0.0577614	0.0391808	0.943875	0.140421	logistic	54303	676	53627			0		FALSE	FALSE	Atherosclerosis of aorta	circulatory system	-0.134554	0.0190316	0.874105	1.01921
573.9	PRS		-0.0385133	0.0261442	0.962219	0.140722	logistic	50850	1498	49352			0		FALSE	FALSE	Abnormal serum enzyme levels	digestive	-0.089755	0.0127285	0.914155	1.01281
153.2	PRS		0.0382675	0.0259853	1.03901	0.140844	logistic	55004	1548	53456			0		FALSE	FALSE	Colon cancer	neoplasms	-0.0126629	0.0891978	0.987417	1.0933
433.8	PRS		-0.0442683	0.0300804	0.956697	0.141111	logistic	56171	1138	55033			0		FALSE	FALSE	Late effects of cerebrovascular disease	circulatory system	-0.103225	0.0146883	0.901924	1.0148
286.4	PRS		-0.140683	0.0956879	0.868765	0.141501	logistic	50380	109	50271			0		FALSE	FALSE	Acquired coagulation factor deficiency	hematopoietic	-0.328227	0.0468622	0.720199	1.04798
780	PRS		-0.116507	0.0796924	0.890023	0.143751	logistic	65598	157	65441			0		FALSE	FALSE	Hypothermia/Chills	symptoms	-0.272702	0.0396868	0.76132	1.04048
204.12	PRS		-0.100429	0.068949	0.90445	0.145237	logistic	63102	211	62891			0		FALSE	FALSE	Lymphoid leukemia, chronic	neoplasms	-0.235566	0.034709	0.790123	1.03532
766	PRS		-0.0386738	0.0265789	0.962065	0.145653	logistic	59315	1467	57848			0		FALSE	FALSE	Neuralgia, neuritis, and radiculitis NOS	symptoms	-0.0907674	0.0134198	0.91323	1.01351
611.3	PRS		-0.0376914	0.0259597	0.96301	0.146524	logistic	60000	1591	58409			0		FALSE	FALSE	Lump or mass in breast	genitourinary	-0.0885715	0.0131887	0.915238	1.01328
145	PRS		0.0513396	0.0353779	1.05268	0.146731	logistic	64841	820	64021			0		FALSE	FALSE	Cancer of mouth	neoplasms	-0.0179999	0.120679	0.982161	1.12826
379.9	PRS		0.0964776	0.0665166	1.10128	0.146939	logistic	57126	229	56897			0		FALSE	FALSE	Pain, swelling or discharge of eye	sense organs	-0.0338925	0.226848	0.966675	1.25464
686	PRS		-0.0446508	0.0310411	0.956331	0.150309	logistic	55466	1058	54408			0		FALSE	FALSE	Other local infections of skin and subcutaneous tissue	dermatologic	-0.10549	0.0161887	0.899883	1.01632
250.22	PRS		0.0341755	0.0237802	1.03477	0.150677	logistic	48230	1910	46320			0		FALSE	FALSE	Type 2 diabetes with renal manifestations	endocrine/metabolic	-0.0124328	0.0807838	0.987644	1.08414
537	PRS		0.0410052	0.028549	1.04186	0.150914	logistic	57691	1259	56432			0		FALSE	FALSE	Other disorders of stomach and duodenum	digestive	-0.0149497	0.0969602	0.985161	1.10182
416	PRS		0.0220363	0.0153438	1.02228	0.150954	logistic	58580	4777	53803			0		FALSE	FALSE	Cardiomegaly	circulatory system	-0.00803702	0.0521097	0.991995	1.05349
286.81	PRS		-0.0636041	0.0443679	0.938376	0.151698	logistic	50784	513	50271			0		FALSE	FALSE	Primary hypercoagulable state	hematopoietic	-0.150564	0.0233554	0.860223	1.02363
442.11	PRS		0.0549099	0.0383524	1.05645	0.152224	logistic	54350	723	53627			0		FALSE	FALSE	Abdominal aortic aneurysm	circulatory system	-0.0202595	0.130079	0.979944	1.13892
447.7	PRS		0.0560544	0.0391612	1.05766	0.152323	logistic	54297	670	53627			0		FALSE	FALSE	Aortic ectasia	circulatory system	-0.0207003	0.132809	0.979513	1.14203
346.2	PRS		0.13808	0.0974544	1.14807	0.156521	logistic	49845	106	49739			0		FALSE	FALSE	Nonspecific abnormal results of function study of brain and central nervous system	neurological	-0.0529269	0.329087	0.948449	1.3897
540.1	PRS		0.0776392	0.0548433	1.08073	0.156876	logistic	65831	336	65495			0		FALSE	FALSE	Appendicitis	digestive	-0.0298517	0.18513	0.970589	1.20337
194	PRS		0.123993	0.0875998	1.13201	0.156937	logistic	64156	132	64024			0		FALSE	FALSE	Cancer of other endocrine glands	neoplasms	-0.0476994	0.295686	0.95342	1.34405
455	PRS		0.0316925	0.0224467	1.0322	0.157979	logistic	49462	2093	47369			0		FALSE	FALSE	Hemorrhoids	circulatory system	-0.0123022	0.0756872	0.987773	1.07863
559	PRS		0.0529542	0.0375254	1.05438	0.158198	logistic	44117	723	43394			0		FALSE	FALSE	Ileostomy status	digestive	-0.0205941	0.126503	0.979616	1.13485
477	PRS		-0.0502903	0.0356402	0.950953	0.158228	logistic	45592	799	44793			0		FALSE	FALSE	Epistaxis or throat hemorrhage	respiratory	-0.120144	0.0195631	0.886793	1.01976
264.2	PRS		0.0510208	0.0361798	1.05234	0.15848	logistic	46864	904	45960			0		FALSE	FALSE	Failure to thrive (childhood)	endocrine/metabolic	-0.0198902	0.121932	0.980306	1.12968
480.11	PRS		-0.0658705	0.0469294	0.936252	0.160435	logistic	50355	455	49900			0		FALSE	FALSE	Pneumococcal pneumonia	respiratory	-0.15785	0.0261094	0.853978	1.02645
401	PRS		0.0135825	0.00968122	1.01368	0.160624	logistic	60660	27086	33574			0		FALSE	FALSE	Hypertension	circulatory system	-0.00539232	0.0325574	0.994622	1.03309
362.2	PRS		0.0407917	0.0291192	1.04164	0.161258	logistic	60472	1271	59201			0		FALSE	FALSE	Degeneration of macula and posterior pole of retina	sense organs	-0.0162809	0.0978644	0.983851	1.10281
427	PRS		0.0131179	0.00940173	1.0132	0.162938	logistic	57805	18112	39693			0		FALSE	FALSE	Cardiac dysrhythmias	circulatory system	-0.00530921	0.0315449	0.994705	1.03205
381.1	PRS		0.0303598	0.0218028	1.03083	0.16378	logistic	59413	2265	57148			0		FALSE	FALSE	Otitis media	sense organs	-0.012373	0.0730925	0.987703	1.07583
840.3	PRS		-0.0559517	0.0402339	0.945585	0.164329	logistic	58357	621	57736			0		FALSE	FALSE	Joint/ligament sprain	injuries & poisonings	-0.134809	0.0229053	0.873883	1.02317
357	PRS		-0.0314786	0.0226376	0.969012	0.164364	logistic	60509	2043	58466			0		FALSE	FALSE	Inflammatory and toxic neuropathy	neurological	-0.0758475	0.0128904	0.926958	1.01297
530.13	PRS		-0.0678761	0.0489063	0.934376	0.165174	logistic	40055	428	39627			0		FALSE	FALSE	Barrett's esophagus	digestive	-0.163731	0.0279786	0.848971	1.02837
711.1	PRS		-0.0781536	0.0563434	0.924822	0.165413	logistic	54780	317	54463			0		FALSE	FALSE	Pyogenic arthritis	musculoskeletal	-0.188585	0.0322774	0.82813	1.0328
371	PRS		0.0296788	0.021451	1.03012	0.166491	logistic	59158	2309	56849			0		FALSE	FALSE	Inflammation of the eye	sense organs	-0.0123643	0.0717219	0.987712	1.07436
596	PRS		-0.0305692	0.0221079	0.969893	0.166749	logistic	61251	2123	59128			0		FALSE	FALSE	Other disorders of bladder	genitourinary	-0.0738999	0.0127616	0.928765	1.01284
596.1	PRS		-0.10393	0.0752775	0.901288	0.167395	logistic	59306	178	59128			0		FALSE	FALSE	Bladder neck obstruction	genitourinary	-0.251471	0.0436113	0.777656	1.04458
371.2	PRS		0.0418392	0.0305006	1.04273	0.170141	logistic	57967	1118	56849			0		FALSE	FALSE	Conjunctivitis, noninfectious	sense organs	-0.0179408	0.101619	0.982219	1.10696
454.11	PRS		0.0654354	0.0477406	1.06762	0.170486	logistic	47815	446	47369			0		FALSE	FALSE	Varicose veins of lower extremity, symptomtic	circulatory system	-0.0281346	0.159005	0.972258	1.17234
961	PRS		-0.112678	0.0823203	0.893438	0.171069	logistic	49251	147	49104			0		FALSE	FALSE	Poisoning by other anti-infectives	injuries & poisonings	-0.274023	0.0486666	0.760315	1.04987
743	PRS		-0.0181785	0.0132936	0.981986	0.171481	logistic	61762	7174	54588			0		FALSE	FALSE	Osteoporosis, osteopenia and pathological fracture	musculoskeletal	-0.0442335	0.00787651	0.95673	1.00791
735.23	PRS		-0.0967786	0.0710774	0.907757	0.173326	logistic	57254	199	57055			0		FALSE	FALSE	Hallux rigidus	musculoskeletal	-0.236088	0.0425306	0.789711	1.04345
337.1	PRS		-0.119782	0.0881266	0.887113	0.17408	logistic	49867	128	49739			0		FALSE	FALSE	Peripheral autonomic neuropathy	neurological	-0.292507	0.0529425	0.74639	1.05437
433.21	PRS		-0.0301549	0.0222211	0.970295	0.17477	logistic	57195	2162	55033			0		FALSE	FALSE	Cerebral artery occlusion, with cerebral infarction	circulatory system	-0.0737076	0.0133977	0.928943	1.01349
451.2	PRS		-0.0922292	0.0680129	0.911896	0.175082	logistic	47585	216	47369			0		FALSE	FALSE	Phlebitis and thrombophlebitis of lower extremities	circulatory system	-0.225532	0.0410737	0.798091	1.04193
132	PRS		-0.133143	0.0981845	0.87534	0.175084	logistic	63166	104	63062			0		FALSE	FALSE	Infestation (lice, mites)	infectious diseases	-0.325581	0.0592952	0.722108	1.06109
8.52	PRS		-0.052309	0.0386249	0.949036	0.175647	logistic	63786	677	63109			0		FALSE	FALSE	Intestinal infection due to C. difficile	infectious diseases	-0.128012	0.0233945	0.879842	1.02367
562	PRS		0.0235408	0.0173877	1.02382	0.175775	logistic	47254	3860	43394			0		FALSE	FALSE	Diverticulosis and diverticulitis	digestive	-0.0105385	0.0576202	0.989517	1.05931
287	PRS		0.02212	0.0163393	1.02237	0.175804	logistic	54391	4120	50271			0		FALSE	FALSE	Purpura and other hemorrhagic conditions	hematopoietic	-0.00990451	0.0541444	0.990144	1.05564
300.12	PRS		0.0495201	0.0365853	1.05077	0.175879	logistic	39427	759	38668			0		FALSE	FALSE	Agorophobia, social phobia, and panic disorder	mental disorders	-0.0221857	0.121226	0.978059	1.12888
272.12	PRS		-0.0556122	0.041127	0.945906	0.176309	logistic	42349	602	41747			0		FALSE	FALSE	Hypertriglyceridemia	endocrine/metabolic	-0.13622	0.0249952	0.872651	1.02531
612	PRS		-0.0650893	0.0481821	0.936984	0.176727	logistic	58845	436	58409			0		FALSE	FALSE	Breast conditions, congenital or relating to hormones	genitourinary	-0.159524	0.0293459	0.852549	1.02978
726.2	PRS		-0.106611	0.0792234	0.898875	0.1784	logistic	49647	162	49485			0		FALSE	FALSE	Synoviopathy	musculoskeletal	-0.261886	0.0486643	0.769599	1.04987
241.2	PRS		-0.0377843	0.0281384	0.962921	0.179336	logistic	53244	1339	51905			0		FALSE	FALSE	Nontoxic multinodular goiter	endocrine/metabolic	-0.0929345	0.017366	0.911253	1.01752
939	PRS		0.0238325	0.0178226	1.02412	0.181154	logistic	54883	3394	51489			0		FALSE	FALSE	Atopic/contact dermatitis due to other or unspecified	dermatologic	-0.0110991	0.0587641	0.988962	1.06053
275.1	PRS		-0.0831258	0.0622014	0.920235	0.18142	logistic	58547	259	58288			0		FALSE	FALSE	Disorders of iron metabolism	hematopoietic	-0.205038	0.0387868	0.814616	1.03955
475.9	PRS		0.0633166	0.047383	1.06536	0.181461	logistic	45248	455	44793			0		FALSE	FALSE	Postnasal drip	respiratory	-0.0295524	0.156186	0.97088	1.16904
110.13	PRS		0.0892189	0.0667756	1.09332	0.181517	logistic	56576	225	56351			0		FALSE	FALSE	Dermatophytosis of the body	infectious diseases	-0.0416589	0.220097	0.959197	1.2462
994.2	PRS		0.0223821	0.0167578	1.02263	0.181674	logistic	63564	3840	59724			0		FALSE	FALSE	Sepsis	injuries & poisonings	-0.0104627	0.0552269	0.989592	1.05678
977	PRS		-0.0264991	0.019844	0.973849	0.181756	logistic	51794	2690	49104			0		FALSE	FALSE	Personal history of allergy to medicinal agents	injuries & poisonings	-0.0653927	0.0123945	0.9367	1.01247
275	PRS		-0.0211939	0.0158773	0.979029	0.181925	logistic	62567	4279	58288			0		FALSE	FALSE	Disorders of mineral metabolism	endocrine/metabolic	-0.0523129	0.00992509	0.949032	1.00997
250.2	PRS		0.0152607	0.0114398	1.01538	0.182202	logistic	56522	10202	46320			0		FALSE	FALSE	Type 2 diabetes	endocrine/metabolic	-0.00716082	0.0376823	0.992865	1.0384
513.32	PRS		-0.13231	0.0992272	0.876069	0.182398	logistic	61046	101	60945			0		FALSE	FALSE	Orthopnea	respiratory	-0.326792	0.0621714	0.721234	1.06414
41.8	PRS		0.122994	0.0923155	1.13088	0.182754	logistic	54205	119	54086			0		FALSE	FALSE	H. pylori	infectious diseases	-0.0579409	0.303929	0.943706	1.35517
276.6	PRS		0.0260895	0.0196439	1.02643	0.184136	logistic	45671	2846	42825			0		FALSE	FALSE	Fluid overload	endocrine/metabolic	-0.0124117	0.0645908	0.987665	1.06672
791	PRS		0.0931426	0.0702138	1.09762	0.184655	logistic	66052	205	65847			0		FALSE	FALSE	Gangrene	symptoms	-0.0444739	0.230759	0.956501	1.25956
277.7	PRS		0.0654334	0.0493866	1.06762	0.185197	logistic	62450	414	62036			0		FALSE	FALSE	Dysmetabolic syndrome X	endocrine/metabolic	-0.0313625	0.162229	0.969124	1.17613
728	PRS		0.095646	0.0725662	1.10037	0.187486	logistic	49679	194	49485			0		FALSE	FALSE	Disorders of muscle, ligament, and fascia	musculoskeletal	-0.0465811	0.237873	0.954487	1.26855
532	PRS		-0.0186755	0.0141845	0.981498	0.187971	logistic	45455	5828	39627			0		FALSE	FALSE	Dysphagia	digestive	-0.0464767	0.00912573	0.954587	1.00917
313.3	PRS		0.0569171	0.0433128	1.05857	0.188814	logistic	61367	589	60778			0		FALSE	FALSE	Autism	mental disorders	-0.0279744	0.141809	0.972413	1.15236
710	PRS		0.0359479	0.0273599	1.0366	0.188883	logistic	55845	1382	54463			0		FALSE	FALSE	Osteomyelitis, periostitis, and other infections involving bone	musculoskeletal	-0.0176766	0.0895724	0.982479	1.09371
315.3	PRS		-0.0616693	0.0469674	0.940194	0.189175	logistic	61241	463	60778			0		FALSE	FALSE	Mental retardation	mental disorders	-0.153724	0.0303852	0.857509	1.03085
289.5	PRS		0.0789825	0.0601633	1.08219	0.18925	logistic	48514	279	48235			0		FALSE	FALSE	Diseases of spleen	hematopoietic	-0.0389354	0.1969	0.961813	1.21762
149.1	PRS		0.0592469	0.0451613	1.06104	0.189555	logistic	64519	498	64021			0		FALSE	FALSE	Cancer of oropharynx	neoplasms	-0.0292676	0.147761	0.971157	1.15924
707.1	PRS		0.0438218	0.0334329	1.0448	0.189947	logistic	63473	911	62562			0		FALSE	FALSE	Decubitus ulcer	dermatologic	-0.0217056	0.109349	0.978528	1.11555
456	PRS		0.0502675	0.0383513	1.05155	0.189955	logistic	48070	701	47369			0		FALSE	FALSE	Chronic venous insufficiency [CVI]	circulatory system	-0.0248997	0.125435	0.975408	1.13364
741.4	PRS		0.036212	0.0276448	1.03688	0.190229	logistic	55883	1346	54537			0		FALSE	FALSE	Joint effusions	musculoskeletal	-0.0179708	0.0903949	0.98219	1.09461
401.2	PRS		0.0206186	0.0157503	1.02083	0.190504	logistic	40065	6491	33574			0		FALSE	FALSE	Hypertensive heart and/or renal disease	circulatory system	-0.0102515	0.0514886	0.989801	1.05284
401.1	PRS		0.0126974	0.00976028	1.01278	0.193283	logistic	60042	26468	33574			0		FALSE	FALSE	Essential hypertension	circulatory system	-0.00643238	0.0318272	0.993588	1.03234
589	PRS		-0.0907819	0.0698268	0.913217	0.193566	logistic	48682	204	48478			0		FALSE	FALSE	Abnormal results of function study of kidney	genitourinary	-0.22764	0.0460761	0.796411	1.04715
599.6	PRS		0.0885933	0.0682451	1.09264	0.194231	logistic	47727	215	47512			0		FALSE	FALSE	Oliguria and anuria	genitourinary	-0.0451647	0.222351	0.95584	1.24901
280	PRS		0.0220176	0.0169611	1.02226	0.194245	logistic	46258	3903	42355			0		FALSE	FALSE	Iron deficiency anemias	hematopoietic	-0.0112256	0.0552609	0.988837	1.05682
418.1	PRS		-0.0319044	0.0246278	0.968599	0.19516	logistic	44648	1747	42901			0		FALSE	FALSE	Precordial pain	circulatory system	-0.080174	0.0163652	0.922956	1.0165
795	PRS		0.101875	0.078879	1.10725	0.196516	logistic	64852	162	64690			0		FALSE	FALSE	Other and nonspecific abnormal cytological, histological and immunological findings	symptoms	-0.0527246	0.256476	0.948641	1.29237
352.2	PRS		-0.07667	0.0594454	0.926195	0.197136	logistic	57149	284	56865			0		FALSE	FALSE	Facial nerve disorders [CN7]	neurological	-0.193181	0.0398409	0.824333	1.04065
742.2	PRS		-0.12746	0.0991082	0.880328	0.198418	logistic	54638	101	54537			0		FALSE	FALSE	Pathological, developmental or recurrent dislocation	musculoskeletal	-0.321709	0.0667883	0.724909	1.06907
750.1	PRS		0.101102	0.0786626	1.10639	0.198699	logistic	62225	164	62061			0		FALSE	FALSE	Upper gastrointestinal congenital anomalies	congenital anomalies	-0.0530734	0.255278	0.94831	1.29082
8.6	PRS		0.0749224	0.0584226	1.0778	0.199694	logistic	63407	298	63109			0		FALSE	FALSE	Viral Enteritis	infectious diseases	-0.0395837	0.189429	0.96119	1.20856
871.2	PRS		-0.0799694	0.0623619	0.923145	0.199722	logistic	58579	257	58322			0		FALSE	FALSE	Open wound of finger(s)	injuries & poisonings	-0.202196	0.0422577	0.816934	1.04316
117.4	PRS		-0.116207	0.090682	0.890291	0.200028	logistic	56472	121	56351			0		FALSE	FALSE	Aspergillosis	infectious diseases	-0.29394	0.061527	0.745321	1.06346
509.2	PRS		0.0312419	0.0244458	1.03174	0.201246	logistic	47200	1763	45437			0		FALSE	FALSE	Respiratory insufficiency	respiratory	-0.0166709	0.0791548	0.983467	1.08237
281.11	PRS		-0.07956	0.0626176	0.923523	0.203882	logistic	42619	264	42355			0		FALSE	FALSE	Pernicious anemia	hematopoietic	-0.202288	0.0431682	0.816859	1.04411
427.11	PRS		0.0346813	0.0273201	1.03529	0.204283	logistic	41090	1397	39693			0		FALSE	FALSE	Paroxysmal supraventricular tachycardia	circulatory system	-0.0188652	0.0882279	0.981312	1.09224
420.3	PRS		0.0573139	0.0452407	1.05899	0.205203	logistic	59990	494	59496			0		FALSE	FALSE	Endocarditis	circulatory system	-0.0313563	0.145984	0.96913	1.15718
212	PRS		0.0871948	0.0688803	1.09111	0.205553	logistic	65965	213	65752			0		FALSE	FALSE	Benign neoplasm of respiratory and intrathoracic organs	neoplasms	-0.047808	0.222198	0.953317	1.24882
112.3	PRS		-0.0803187	0.0635339	0.922822	0.206163	logistic	56600	249	56351			0		FALSE	FALSE	Candidiasis of skin and nails	infectious diseases	-0.204843	0.0442054	0.814775	1.0452
931	PRS		0.112797	0.0893089	1.1194	0.20659	logistic	51615	126	51489			0		FALSE	FALSE	Contact dermatitis and other eczema due to plants [except food]	dermatologic	-0.0622453	0.287839	0.939652	1.33354
573.3	PRS		-0.0707976	0.0560575	0.93165	0.206608	logistic	49670	318	49352			0		FALSE	FALSE	Hepatomegaly	digestive	-0.180668	0.0390731	0.834712	1.03985
480.12	PRS		0.0725655	0.0574677	1.07526	0.206691	logistic	50207	307	49900			0		FALSE	FALSE	Pseudomonal pneumonia	respiratory	-0.0400692	0.1852	0.960723	1.20346
525.1	PRS		-0.0758497	0.0601436	0.926955	0.207257	logistic	60688	280	60408			0		FALSE	FALSE	Loss of teeth or edentulism	digestive	-0.193729	0.0420295	0.823881	1.04293
962	PRS		-0.0827548	0.0659037	0.920577	0.209228	logistic	49333	229	49104			0		FALSE	FALSE	Poisoning by hormones and synthetic substitutes	injuries & poisonings	-0.211924	0.0464141	0.809026	1.04751
80	PRS		0.0340759	0.0272079	1.03466	0.210415	logistic	63027	1383	61644			0		FALSE	FALSE	Postoperative infection	infectious diseases	-0.0192507	0.0874025	0.980933	1.09134
454.1	PRS		0.0502456	0.0401631	1.05153	0.21092	logistic	48004	635	47369			0		FALSE	FALSE	Varicose veins of lower extremity	circulatory system	-0.0284725	0.128964	0.971929	1.13765
743.21	PRS		-0.0802895	0.0642196	0.922849	0.211214	logistic	54835	247	54588			0		FALSE	FALSE	Pathologic fracture of vertebrae	musculoskeletal	-0.206158	0.0455786	0.813705	1.04663
562.1	PRS		0.0229633	0.0184466	1.02323	0.213186	logistic	46782	3388	43394			0		FALSE	FALSE	Diverticulosis	digestive	-0.0131914	0.0591181	0.986895	1.0609
70	PRS		0.032065	0.0257582	1.03258	0.213189	logistic	53888	1563	52325			0		FALSE	FALSE	Viral hepatitis	infectious diseases	-0.0184202	0.0825502	0.981748	1.08605
364.4	PRS		0.114493	0.0920126	1.1213	0.213382	logistic	59792	119	59673			0		FALSE	FALSE	Corneal degenerations	sense organs	-0.0658483	0.294835	0.936273	1.3429
291.8	PRS		-0.028191	0.0226957	0.972203	0.214189	logistic	54157	2044	52113			0		FALSE	FALSE	Alteration of consciousness	mental disorders	-0.0726738	0.0162918	0.929904	1.01643
783	PRS		0.014441	0.0116343	1.01455	0.214517	logistic	59399	8782	50617			0		FALSE	FALSE	Fever of unknown origin	symptoms	-0.00836187	0.0372439	0.991673	1.03795
597.1	PRS		-0.084087	0.067749	0.919351	0.214548	logistic	59346	218	59128			0		FALSE	FALSE	Urethral stricture (not specified as infectious)	genitourinary	-0.216873	0.0486986	0.805032	1.0499
286.8	PRS		-0.0527863	0.0426185	0.948583	0.215502	logistic	50828	557	50271			0		FALSE	FALSE	Hypercoagulable state	hematopoietic	-0.136317	0.0307444	0.872566	1.03122
747.12	PRS		0.0440586	0.0355928	1.04504	0.215771	logistic	61867	818	61049			0		FALSE	FALSE	Valvular heart disease/ heart chambers	congenital anomalies	-0.025702	0.113819	0.974625	1.12055
501	PRS		-0.0420399	0.0340111	0.958831	0.216434	logistic	46318	881	45437			0		FALSE	FALSE	Pneumonitis due to inhalation of food or vomitus	respiratory	-0.1087	0.0246205	0.896999	1.02493
427.2	PRS		0.0181428	0.0146844	1.01831	0.216641	logistic	46592	6899	39693			0		FALSE	FALSE	Atrial fibrillation and flutter	circulatory system	-0.0106382	0.0469237	0.989418	1.04804
841	PRS		0.0430105	0.0348154	1.04395	0.216686	logistic	58579	843	57736			0		FALSE	FALSE	Sprains and strains of back and neck	injuries & poisonings	-0.0252263	0.111247	0.975089	1.11767
198.2	PRS		-0.0265387	0.0215181	0.97381	0.217457	logistic	49884	2318	47566			0		FALSE	FALSE	Secondary malignancy of respiratory organs	neoplasms	-0.0687134	0.015636	0.933594	1.01576
443.9	PRS		-0.0283808	0.0230575	0.972018	0.218371	logistic	55691	2064	53627			0		FALSE	FALSE	Peripheral vascular disease, unspecified	circulatory system	-0.0735726	0.016811	0.929069	1.01695
429.9	PRS		0.0652369	0.0530467	1.06741	0.218772	logistic	52411	357	52054			0		FALSE	FALSE	Cardiac complications, not elsewhere classified	circulatory system	-0.0387328	0.169207	0.962008	1.18436
564.1	PRS		0.0287593	0.0234514	1.02918	0.220073	logistic	45323	1929	43394			0		FALSE	FALSE	Irritable Bowel Syndrome	digestive	-0.0172047	0.0747232	0.982942	1.07759
386	PRS		-0.0348204	0.0284151	0.965779	0.220417	logistic	56753	1298	55455			0		FALSE	FALSE	Vertiginous syndromes and other disorders of vestibular system	sense organs	-0.090513	0.0208722	0.913462	1.02109
198.3	PRS		0.0380789	0.0311039	1.03881	0.220858	logistic	48638	1072	47566			0		FALSE	FALSE	Secondary malignant neoplasm of digestive systems	neoplasms	-0.0228835	0.0990414	0.977376	1.10411
153.3	PRS		0.0375486	0.0307183	1.03826	0.221574	logistic	54547	1091	53456			0		FALSE	FALSE	Malignant neoplasm of rectum, rectosigmoid junction, and anus	neoplasms	-0.0226581	0.0977553	0.977597	1.10269
352	PRS		-0.0450808	0.0369324	0.95592	0.222225	logistic	57611	746	56865			0		FALSE	FALSE	Disorders of other cranial nerves	neurological	-0.117467	0.0273053	0.88917	1.02768
958.1	PRS		0.117499	0.0966868	1.12468	0.224269	logistic	64768	108	64660			0		FALSE	FALSE	Postoperative shock	injuries & poisonings	-0.0720035	0.307002	0.930528	1.35934
198.5	PRS		-0.0386482	0.0318434	0.962089	0.224863	logistic	48581	1015	47566			0		FALSE	FALSE	Secondary malignancy of brain/spine	neoplasms	-0.10106	0.0237636	0.903879	1.02405
172	PRS		0.0179075	0.0148079	1.01807	0.226539	logistic	60812	5440	55372			0		FALSE	FALSE	Skin cancer	neoplasms	-0.0111155	0.0469305	0.988946	1.04805
512.2	PRS		-0.0413985	0.0343217	0.959447	0.227743	logistic	34091	867	33224			0		FALSE	FALSE	Painful respiration	respiratory	-0.108668	0.0258707	0.897028	1.02621
550.5	PRS		0.040325	0.0334324	1.04115	0.227754	logistic	57965	914	57051			0		FALSE	FALSE	Ventral hernia	digestive	-0.0252013	0.105851	0.975114	1.11166
253.4	PRS		-0.0855676	0.071046	0.917991	0.228436	logistic	56532	198	56334			0		FALSE	FALSE	Anterior pituitary disorders	endocrine/metabolic	-0.224815	0.05368	0.798664	1.05515
513.31	PRS		0.0877087	0.0728587	1.09167	0.22866	logistic	61137	192	60945			0		FALSE	FALSE	Apnea	respiratory	-0.0550918	0.230509	0.946398	1.25924
427.42	PRS		0.0525245	0.0437247	1.05393	0.229652	logistic	40221	528	39693			0		FALSE	FALSE	Cardiac arrest	circulatory system	-0.0331743	0.138223	0.96737	1.14823
369.5	PRS		0.0369654	0.0307798	1.03766	0.229764	logistic	57929	1080	56849			0		FALSE	FALSE	Conjunctivitis, infectious	sense organs	-0.0233618	0.0972927	0.976909	1.10218
334.2	PRS		-0.118714	0.0991833	0.888062	0.231342	logistic	49840	101	49739			0		FALSE	FALSE	Anterior horn cell disease	neurological	-0.313109	0.0756822	0.73117	1.07862
385.3	PRS		-0.0929591	0.0776889	0.911231	0.23148	logistic	57314	166	57148			0		FALSE	FALSE	Cholesteatoma	sense organs	-0.245227	0.0593083	0.782527	1.0611
288.11	PRS		0.0283084	0.0236616	1.02871	0.231548	logistic	50093	1858	48235			0		FALSE	FALSE	Neutropenia	hematopoietic	-0.0180676	0.0746843	0.982095	1.07754
287.1	PRS		-0.101125	0.0846263	0.90382	0.232103	logistic	50411	140	50271			0		FALSE	FALSE	Spontaneous ecchymoses	hematopoietic	-0.266989	0.0647395	0.765681	1.06688
290.3	PRS		-0.0473399	0.0397923	0.953763	0.234175	logistic	52767	654	52113			0		FALSE	FALSE	Other persistent mental disorders due to conditions classified elsewhere	mental disorders	-0.125331	0.0306516	0.882205	1.03113
389	PRS		-0.0173817	0.0146368	0.982768	0.235017	logistic	62623	5143	57480			0		FALSE	FALSE	Hearing loss	sense organs	-0.0460694	0.0113059	0.954976	1.01137
151	PRS		0.0522634	0.0440218	1.05365	0.235142	logistic	58193	525	57668			0		FALSE	FALSE	Cancer of stomach	neoplasms	-0.0340178	0.138545	0.966554	1.1486
562.2	PRS		0.042145	0.0355025	1.04305	0.235189	logistic	44216	822	43394			0		FALSE	FALSE	Diverticulitis	digestive	-0.0274387	0.111729	0.972934	1.11821
519.8	PRS		0.0583112	0.0491866	1.06004	0.235816	logistic	59413	416	58997			0		FALSE	FALSE	Other diseases of respiratory system, NEC	respiratory	-0.0380927	0.154715	0.962624	1.16733
433.2	PRS		-0.0257487	0.0217292	0.97458	0.236025	logistic	57299	2266	55033			0		FALSE	FALSE	Occlusion of cerebral arteries	circulatory system	-0.0683371	0.0168397	0.933946	1.01698
771	PRS		-0.0388364	0.0327769	0.961908	0.236068	logistic	58108	949	57159			0		FALSE	FALSE	Musculoskeletal symptoms referable to limbs	symptoms	-0.103078	0.0254051	0.902057	1.02573
916	PRS		-0.0312841	0.0264241	0.9692	0.236443	logistic	62316	1471	60845			0		FALSE	FALSE	Contusion	injuries & poisonings	-0.0830743	0.0205062	0.920283	1.02072
420.22	PRS		-0.0835893	0.0707535	0.919809	0.237438	logistic	59696	200	59496			0		FALSE	FALSE	Chronic pericarditis	circulatory system	-0.222264	0.055085	0.800704	1.05663
695.8	PRS		0.0641211	0.0542833	1.06622	0.237511	logistic	55895	343	55552			0		FALSE	FALSE	Other specified erythematous conditions	dermatologic	-0.0422722	0.170514	0.958609	1.18591
316	PRS		0.0228986	0.0194187	1.02316	0.238317	logistic	52713	2798	49915			0		FALSE	FALSE	Substance addiction and disorders	mental disorders	-0.0151614	0.0609586	0.984953	1.06285
530.9	PRS		-0.0564532	0.047911	0.945111	0.238679	logistic	40068	441	39627			0		FALSE	FALSE	Heartburn	digestive	-0.150357	0.0374506	0.860401	1.03816
512.1	PRS		-0.0357278	0.0303894	0.964903	0.239728	logistic	34335	1111	33224			0		FALSE	FALSE	Wheezing	respiratory	-0.0952898	0.0238343	0.909109	1.02412
196	PRS		0.0261584	0.0222792	1.0265	0.240348	logistic	49709	2143	47566			0		FALSE	FALSE	Radiotherapy	neoplasms	-0.0175081	0.0698249	0.982644	1.07232
735	PRS		-0.0269509	0.0229719	0.973409	0.240711	logistic	59032	1977	57055			0		FALSE	FALSE	Acquired foot deformities	musculoskeletal	-0.0719749	0.0180732	0.930554	1.01824
38.1	PRS		0.0411638	0.0350984	1.04202	0.240871	logistic	54911	825	54086			0		FALSE	FALSE	Gram negative septicemia	infectious diseases	-0.0276278	0.109955	0.97275	1.11623
594.3	PRS		-0.0423407	0.0365937	0.958543	0.247252	logistic	60256	754	59502			0		FALSE	FALSE	Calculus of ureter	genitourinary	-0.114063	0.0293815	0.892202	1.02982
722.1	PRS		-0.0339208	0.0293244	0.966648	0.247378	logistic	53144	1197	51947			0		FALSE	FALSE	Displacement of intervertebral disc	musculoskeletal	-0.0913956	0.023554	0.912657	1.02383
264	PRS		0.0295632	0.0255686	1.03	0.247588	logistic	48003	2043	45960			0		FALSE	FALSE	Lack of normal physiological development	endocrine/metabolic	-0.0205504	0.0796767	0.979659	1.08294
479	PRS		0.0217696	0.0188367	1.02201	0.247803	logistic	47794	3001	44793			0		FALSE	FALSE	Other upper respiratory disease	respiratory	-0.0151497	0.058689	0.984964	1.06045
818.1	PRS		-0.0844104	0.0730558	0.919054	0.247917	logistic	63820	188	63632			0		FALSE	FALSE	Subdural hemorrhage (injury)	injuries & poisonings	-0.227597	0.0587763	0.796445	1.06054
292.11	PRS		-0.0528539	0.0457805	0.948519	0.248293	logistic	52598	485	52113			0		FALSE	FALSE	Aphasia	mental disorders	-0.142582	0.0368743	0.867116	1.03756
743.2	PRS		-0.0390839	0.0338938	0.96167	0.248858	logistic	55487	899	54588			0		FALSE	FALSE	Pathologic fracture	musculoskeletal	-0.105515	0.0273467	0.899861	1.02772
506	PRS		0.0242783	0.0210646	1.02458	0.249091	logistic	47841	2404	45437			0		FALSE	FALSE	Empyema and pneumothorax	respiratory	-0.0170077	0.0655642	0.983136	1.06776
530.5	PRS		-0.0716463	0.0622199	0.93086	0.249526	logistic	39887	260	39627			0		FALSE	FALSE	Disorders of esophageal motility	digestive	-0.193595	0.0503024	0.823992	1.05159
401.21	PRS		0.0229226	0.0199501	1.02319	0.250557	logistic	37094	3520	33574			0		FALSE	FALSE	Hypertensive heart disease	circulatory system	-0.0161788	0.062024	0.983951	1.06399
771.1	PRS		-0.0253944	0.0221058	0.974925	0.250653	logistic	59301	2142	57159			0		FALSE	FALSE	Swelling of limb	symptoms	-0.0687211	0.0179323	0.933587	1.01809
320	PRS		-0.0638233	0.0555891	0.938171	0.250916	logistic	65211	325	64886			0		FALSE	FALSE	Meningitis	neurological	-0.172776	0.0451293	0.841326	1.04616
531	PRS		-0.0306442	0.0267105	0.969821	0.251268	logistic	63924	1443	62481			0		FALSE	FALSE	Peptic ulcer (excl. esophageal)	digestive	-0.0829958	0.0217073	0.920355	1.02194
560.4	PRS		0.031025	0.0270851	1.03151	0.252018	logistic	44806	1412	43394			0		FALSE	FALSE	Other intestinal obstruction	digestive	-0.0220609	0.0841109	0.978181	1.08775
689	PRS		0.0294876	0.0258144	1.02993	0.253334	logistic	62903	1548	61355			0		FALSE	FALSE	Disorder of skin and subcutaneous tissue NOS	dermatologic	-0.0211078	0.080083	0.979113	1.08338
430.1	PRS		-0.0617713	0.0540987	0.940098	0.253526	logistic	55377	344	55033			0		FALSE	FALSE	Subarachnoid hemorrhage	circulatory system	-0.167803	0.0442601	0.845521	1.04525
454	PRS		0.0382148	0.0334853	1.03895	0.25377	logistic	48284	915	47369			0		FALSE	FALSE	Varicose veins	circulatory system	-0.0274153	0.103845	0.972957	1.10943
289.3	PRS		0.0838131	0.0734581	1.08743	0.253885	logistic	48422	187	48235			0		FALSE	FALSE	Personal history of diseases of blood and blood-forming organs	hematopoietic	-0.0601621	0.227788	0.941612	1.25582
707	PRS		0.0265055	0.0232411	1.02686	0.254096	logistic	64496	1934	62562			0		FALSE	FALSE	Chronic ulcer of skin	dermatologic	-0.0190462	0.0720573	0.981134	1.07472
519.1	PRS		0.0931147	0.0817853	1.09759	0.254901	logistic	59147	150	58997			0		FALSE	FALSE	Tracheostomy complications	respiratory	-0.0671815	0.253411	0.935025	1.28841
204.22	PRS		-0.0656828	0.0577126	0.936428	0.255078	logistic	63193	302	62891			0		FALSE	FALSE	Myeloid leukemia, chronic	neoplasms	-0.178797	0.0474318	0.836275	1.04857
362.26	PRS		0.0565707	0.0497227	1.0582	0.255236	logistic	59612	411	59201			0		FALSE	FALSE	Macular puckering of retina	sense organs	-0.0408841	0.154025	0.95994	1.16652
270.32	PRS		0.0570525	0.0502074	1.05871	0.255815	logistic	62284	403	61881			0		FALSE	FALSE	Paraproteinemia	endocrine/metabolic	-0.0413522	0.155457	0.959491	1.16819
427.1	PRS		0.0218354	0.0192214	1.02208	0.25596	logistic	42717	3024	39693			0		FALSE	FALSE	Paroxysmal tachycardia, unspecified	circulatory system	-0.0158379	0.0595086	0.984287	1.06131
656.2	PRS		0.0523965	0.0461899	1.05379	0.256639	logistic	65173	589	64584			0		FALSE	FALSE	Respiratory conditions of fetus and newborn	pregnancy complications	-0.0381341	0.142927	0.962584	1.15365
333	PRS		-0.0291482	0.0257038	0.971272	0.256792	logistic	51295	1556	49739			0		FALSE	FALSE	Extrapyramidal disease and abnormal movement disorders	neurological	-0.0795267	0.0212303	0.923553	1.02146
749	PRS		-0.0550263	0.0486185	0.94646	0.25772	logistic	65338	439	64899			0		FALSE	FALSE	Congenital anomalies of face and neck	congenital anomalies	-0.150317	0.0402642	0.860435	1.04109
503	PRS		0.0261397	0.0231095	1.02648	0.258005	logistic	47404	1967	45437			0		FALSE	FALSE	Pulmonary congestion and hypostasis	respiratory	-0.0191542	0.0714335	0.981028	1.07405
516	PRS		0.0400248	0.0353998	1.04084	0.258202	logistic	65295	812	64483			0		FALSE	FALSE	Abnormal sputum	respiratory	-0.0293575	0.109407	0.971069	1.11562
315.2	PRS		0.0479923	0.0424495	1.04916	0.258234	logistic	61395	617	60778			0		FALSE	FALSE	Speech and language disorder	mental disorders	-0.0352071	0.131192	0.965405	1.14019
695.7	PRS		0.0707388	0.0629218	1.0733	0.260914	logistic	55808	256	55552			0		FALSE	FALSE	Prurigo and Lichen	dermatologic	-0.0525857	0.194063	0.948773	1.21417
505	PRS		0.0541456	0.0481753	1.05564	0.261044	logistic	45873	436	45437			0		FALSE	FALSE	Other pulmonary inflamation or edema	respiratory	-0.0402764	0.148568	0.960524	1.16017
374.1	PRS		-0.090465	0.0805263	0.913506	0.261258	logistic	57005	156	56849			0		FALSE	FALSE	Ectropion or entropion	sense organs	-0.248294	0.0673636	0.780131	1.06968
751.3	PRS		-0.0860948	0.0767294	0.917507	0.261838	logistic	62233	172	62061			0		FALSE	FALSE	Obstructive genitourinary defect	congenital anomalies	-0.236482	0.064292	0.7894	1.0664
531.1	PRS		-0.0770356	0.0686671	0.925857	0.261918	logistic	62694	213	62481			0		FALSE	FALSE	Hemorrhage from gastrointestinal ulcer	digestive	-0.211621	0.0575495	0.809272	1.05924
275.3	PRS		-0.0277463	0.0247532	0.972635	0.262322	logistic	59966	1678	58288			0		FALSE	FALSE	Disorders of magnesium metabolism	endocrine/metabolic	-0.0762618	0.0207691	0.926574	1.02099
585.34	PRS		0.030402	0.02714	1.03087	0.262633	logistic	49901	1423	48478			0		FALSE	FALSE	Chronic Kidney Disease, Stage IV	genitourinary	-0.0227915	0.0835955	0.977466	1.08719
938	PRS		0.0303606	0.0271258	1.03083	0.263033	logistic	52916	1427	51489			0		FALSE	FALSE	Dermatitis due to solar radiation	dermatologic	-0.0228051	0.0835262	0.977453	1.08711
585.31	PRS		0.0349966	0.0314436	1.03562	0.26571	logistic	49513	1035	48478			0		FALSE	FALSE	Renal dialysis	genitourinary	-0.0266317	0.0966249	0.97372	1.10145
427.21	PRS		0.0166171	0.0149411	1.01676	0.266062	logistic	46380	6687	39693			0		FALSE	FALSE	Atrial fibrillation	circulatory system	-0.0126669	0.0459011	0.987413	1.04697
716	PRS		0.0254883	0.0229523	1.02582	0.266787	logistic	56489	2026	54463			0		FALSE	FALSE	Other arthropathies	musculoskeletal	-0.0194973	0.0704739	0.980692	1.07302
276.5	PRS		0.0150857	0.0136051	1.0152	0.267504	logistic	49087	6262	42825			0		FALSE	FALSE	Hypovolemia	endocrine/metabolic	-0.0115798	0.0417512	0.988487	1.04264
599.4	PRS		-0.0224447	0.0202734	0.977805	0.268251	logistic	50156	2644	47512			0		FALSE	FALSE	Urinary incontinence	genitourinary	-0.0621799	0.0172905	0.939714	1.01744
577.1	PRS		0.0463807	0.0419269	1.04747	0.268628	logistic	64242	575	63667			0		FALSE	FALSE	Acute pancreatitis	digestive	-0.0357945	0.128556	0.964839	1.13718
349	PRS		0.0514466	0.0466107	1.05279	0.269701	logistic	50202	463	49739			0		FALSE	FALSE	Other and unspecified disorders of the nervous system	neurological	-0.0399086	0.142802	0.960877	1.1535
574.2	PRS		0.0576102	0.0522199	1.0593	0.269931	logistic	60058	371	59687			0		FALSE	FALSE	Calculus of bile duct	digestive	-0.044739	0.159959	0.956247	1.17346
574.11	PRS		-0.094807	0.0860601	0.909549	0.27062	logistic	59822	135	59687			0		FALSE	FALSE	Cholelithiasis with acute cholecystitis	digestive	-0.263482	0.0738678	0.768372	1.07666
585.1	PRS		0.0141939	0.0128931	1.0143	0.270943	logistic	55844	7366	48478			0		FALSE	FALSE	Acute renal failure	genitourinary	-0.0110761	0.0394639	0.988985	1.04025
198.4	PRS		0.0261336	0.0237498	1.02648	0.27117	logistic	49441	1875	47566			0		FALSE	FALSE	Secondary malignant neoplasm of liver	neoplasms	-0.0204151	0.0726823	0.979792	1.07539
819	PRS		-0.037125	0.0339964	0.963556	0.274821	logistic	64511	879	63632			0		FALSE	FALSE	Skull and face fracture and other intercranial injury	injuries & poisonings	-0.103757	0.0295067	0.901445	1.02995
213	PRS		-0.0766198	0.0701831	0.926242	0.274959	logistic	50748	203	50545			0		FALSE	FALSE	Benign neoplasm of bone and articular cartilage	neoplasms	-0.214176	0.0609365	0.807206	1.06283
735.21	PRS		-0.0432935	0.0396775	0.95763	0.275213	logistic	57710	655	57055			0		FALSE	FALSE	Hammer toe (acquired)	musculoskeletal	-0.12106	0.0344729	0.885981	1.03507
528	PRS		0.0279246	0.0256051	1.02832	0.275454	logistic	62963	1570	61393			0		FALSE	FALSE	Diseases of the oral soft tissues, excluding lesions specific for gingiva and tongue	digestive	-0.0222604	0.0781096	0.977986	1.08124
380.1	PRS		-0.044203	0.0405701	0.95676	0.275913	logistic	61928	614	61314			0		FALSE	FALSE	Otitis externa	sense organs	-0.123719	0.0353129	0.883628	1.03594
691	PRS		-0.0776427	0.0712768	0.925295	0.276016	logistic	55749	197	55552			0		FALSE	FALSE	Congenital anomalies of skin	dermatologic	-0.217343	0.0620573	0.804654	1.06402
291	PRS		-0.022627	0.0207851	0.977627	0.276324	logistic	54565	2452	52113			0		FALSE	FALSE	Other specified nonpsychotic and/or transient mental disorders	mental disorders	-0.0633652	0.0181111	0.938601	1.01828
800.1	PRS		0.0386695	0.035678	1.03943	0.278433	logistic	54199	809	53390			0		FALSE	FALSE	Fracture of neck of femur	injuries & poisonings	-0.0312582	0.108597	0.969225	1.11471
401.22	PRS		0.0212852	0.019644	1.02151	0.278566	logistic	37035	3461	33574			0		FALSE	FALSE	Hypertensive chronic kidney disease	circulatory system	-0.0172164	0.0597868	0.982931	1.06161
227	PRS		0.0475661	0.0440159	1.04872	0.279849	logistic	64548	524	64024			0		FALSE	FALSE	Benign neoplasm of other endocrine glands and related structures	neoplasms	-0.0387034	0.133836	0.962036	1.1432
710.1	PRS		0.03196	0.0296878	1.03248	0.281687	logistic	55631	1168	54463			0		FALSE	FALSE	Osteomyelitis	musculoskeletal	-0.026227	0.090147	0.974114	1.09434
592.13	PRS		-0.0739263	0.068729	0.92874	0.282097	logistic	48594	215	48379			0		FALSE	FALSE	Chronic interstitial cystitis	genitourinary	-0.208633	0.0607801	0.811693	1.06267
805	PRS		-0.0278157	0.0259131	0.972568	0.283083	logistic	54935	1545	53390			0		FALSE	FALSE	Fracture of vertebral column without mention of spinal cord injury	injuries & poisonings	-0.0786044	0.0229731	0.924406	1.02324
41.12	PRS		0.0335537	0.0312856	1.03412	0.283497	logistic	55126	1040	54086			0		FALSE	FALSE	Methicillin resistant Staphylococcus aureus	infectious diseases	-0.027765	0.0948724	0.972617	1.09952
535.9	PRS		0.0539898	0.0505431	1.05547	0.285433	logistic	56827	395	56432			0		FALSE	FALSE	Gastritis and duodenitis, NOS	digestive	-0.0450729	0.153053	0.955928	1.16539
360.2	PRS		-0.104765	0.0981547	0.900536	0.285815	logistic	59776	103	59673			0		FALSE	FALSE	Progressive myopia	sense organs	-0.297145	0.0876144	0.742936	1.09157
38.3	PRS		0.0227589	0.0214059	1.02302	0.287688	logistic	56366	2280	54086			0		FALSE	FALSE	Bacteremia	infectious diseases	-0.0191959	0.0647136	0.980987	1.06685
195.1	PRS		0.023684	0.0223954	1.02397	0.290267	logistic	49683	2117	47566			0		FALSE	FALSE	Malignant neoplasm, other	neoplasms	-0.0202102	0.0675782	0.979993	1.06991
555.2	PRS		0.0317828	0.030114	1.03229	0.291234	logistic	44529	1135	43394			0		FALSE	FALSE	Ulcerative colitis	digestive	-0.0272395	0.0908051	0.973128	1.09506
947	PRS		-0.0422467	0.0401449	0.958633	0.292636	logistic	52117	628	51489			0		FALSE	FALSE	Urticaria	dermatologic	-0.120929	0.0364358	0.886097	1.03711
149.5	PRS		0.0450251	0.0428018	1.04605	0.292826	logistic	64577	556	64021			0		FALSE	FALSE	Hx of malignant neoplasm of oral cavity and pharynx	neoplasms	-0.0388649	0.128915	0.961881	1.13759
586	PRS		0.0153094	0.0145647	1.01543	0.293198	logistic	53916	5438	48478			0		FALSE	FALSE	Other disorders of the kidney and ureters	genitourinary	-0.0132369	0.0438557	0.98685	1.04483
727	PRS		0.0179761	0.0171143	1.01814	0.293554	logistic	53278	3793	49485			0		FALSE	FALSE	Other disorders of synovium, tendon, and bursa	musculoskeletal	-0.0155673	0.0515194	0.984553	1.05287
426.92	PRS		0.029831	0.0284243	1.03028	0.293952	logistic	41019	1326	39693			0		FALSE	FALSE	Cardiac defibrillator in situ	circulatory system	-0.0258795	0.0855415	0.974452	1.08931
433.11	PRS		-0.0573096	0.0548896	0.944302	0.296445	logistic	55368	335	55033			0		FALSE	FALSE	Occlusion of cerebral arteries, with cerebral infarction	circulatory system	-0.164891	0.0502721	0.847986	1.05156
293	PRS		0.0756858	0.072962	1.07862	0.299581	logistic	61610	189	61421			0		FALSE	FALSE	Symptoms involving head and neck	mental disorders	-0.0673171	0.218689	0.934899	1.24444
426.9	PRS		0.0206857	0.0199821	1.0209	0.300569	logistic	42634	2941	39693			0		FALSE	FALSE	Cardiac pacemaker/device in situ	circulatory system	-0.0184785	0.0598499	0.981691	1.06168
348.2	PRS		-0.031888	0.0308219	0.968615	0.300861	logistic	50805	1066	49739			0		FALSE	FALSE	Cerebral edema and compression of brain	neurological	-0.0922979	0.0285218	0.911833	1.02893
415.1	PRS		-0.0268445	0.0259534	0.973513	0.300979	logistic	55345	1542	53803			0		FALSE	FALSE	Acute pulmonary heart disease	circulatory system	-0.0777123	0.0240232	0.925231	1.02431
440.2	PRS		-0.0337136	0.032747	0.966848	0.303238	logistic	54596	969	53627			0		FALSE	FALSE	Atherosclerosis of the extremities	circulatory system	-0.0978966	0.0304694	0.906743	1.03094
333.4	PRS		-0.050623	0.0491878	0.950637	0.303396	logistic	50152	413	49739			0		FALSE	FALSE	Torsion dystonia	neurological	-0.147029	0.0457834	0.863269	1.04685
457	PRS		-0.0188704	0.0183777	0.981307	0.304511	logistic	50728	3359	47369			0		FALSE	FALSE	Encounter for long-term (current) use of anticoagulants, antithrombotics, aspirin	circulatory system	-0.0548899	0.0171492	0.946589	1.0173
523.31	PRS		-0.0768655	0.0750559	0.926014	0.305783	logistic	60587	179	60408			0		FALSE	FALSE	Acute periodontitis	digestive	-0.223972	0.0702413	0.799337	1.07277
8.5	PRS		-0.0368496	0.0360515	0.963821	0.306715	logistic	63888	779	63109			0		FALSE	FALSE	Bacterial enteritis	infectious diseases	-0.107509	0.0338099	0.898068	1.03439
854	PRS		0.0304627	0.02983	1.03093	0.307156	logistic	57582	1149	56433			0		FALSE	FALSE	Complications of cardiac/vascular device, implant, and graft	injuries & poisonings	-0.0280031	0.0889285	0.972385	1.093
426.2	PRS		0.0292532	0.0286656	1.02969	0.307493	logistic	40996	1303	39693			0		FALSE	FALSE	Atrioventricular [AV] block	circulatory system	-0.0269305	0.0854368	0.973429	1.08919
394.2	PRS		0.0522011	0.0511941	1.05359	0.307884	logistic	53363	387	52976			0		FALSE	FALSE	Mitral valve disease	circulatory system	-0.0481374	0.15254	0.953003	1.16479
540	PRS		0.0535487	0.0525793	1.05501	0.308471	logistic	65860	365	65495			0		FALSE	FALSE	Appendiceal conditions	digestive	-0.0495048	0.156602	0.951701	1.16953
327.5	PRS		0.0710656	0.0701629	1.07365	0.311124	logistic	49258	205	49053			0		FALSE	FALSE	Parasomnia	neurological	-0.0664511	0.208582	0.935709	1.23193
227.1	PRS		0.0748622	0.0739239	1.07774	0.311207	logistic	64209	185	64024			0		FALSE	FALSE	Benign neoplasm of adrenal gland	neoplasms	-0.070026	0.21975	0.93237	1.24577
305.21	PRS		0.0908514	0.0897307	1.09511	0.311304	logistic	38790	122	38668			0		FALSE	FALSE	Anorexia nervosa	mental disorders	-0.0850176	0.26672	0.918496	1.30568
724.1	PRS		0.0572263	0.0565267	1.0589	0.311358	logistic	52264	317	51947			0		FALSE	FALSE	Disorders of sacrum	musculoskeletal	-0.0535639	0.168017	0.947845	1.18296
703	PRS		-0.0482903	0.047741	0.952857	0.311774	logistic	61289	444	60845			0		FALSE	FALSE	Diseases of nail, NOS	dermatologic	-0.141861	0.0452804	0.867742	1.04632
282	PRS		-0.0729428	0.0722217	0.929654	0.312503	logistic	42552	197	42355			0		FALSE	FALSE	Hereditary hemolytic anemias	hematopoietic	-0.214495	0.0686093	0.806949	1.07102
280.1	PRS		0.0185842	0.0185213	1.01876	0.31567	logistic	45569	3214	42355			0		FALSE	FALSE	Iron deficiency anemias, unspecified or not due to blood loss	hematopoietic	-0.0177169	0.0548852	0.982439	1.05642
305.2	PRS		0.0468151	0.0466725	1.04793	0.315834	logistic	39131	463	38668			0		FALSE	FALSE	Eating disorder	mental disorders	-0.0446614	0.138292	0.956321	1.14831
275.51	PRS		0.0376042	0.0375232	1.03832	0.316267	logistic	59008	720	58288			0		FALSE	FALSE	Hypocalcemia	endocrine/metabolic	-0.03594	0.111148	0.964698	1.11756
770	PRS		-0.017983	0.0179507	0.982178	0.316442	logistic	63007	3366	59641			0		FALSE	FALSE	Myalgia and myositis unspecified	symptoms	-0.0531657	0.0171998	0.948223	1.01735
772	PRS		0.049927	0.0500443	1.05119	0.318446	logistic	56748	403	56345			0		FALSE	FALSE	Symptoms of the muscles	symptoms	-0.0481579	0.148012	0.952983	1.15953
[truncated: 1,254 more rows]

## Sheet: 4_EUR_DBP_labwas
lab	full_name	group	N	pvalue	OR	effect_estimate	std_error	prs_r2	Bonferroni	FDR	ci_effect_estimate.low	ci_effect_estimate.high	ci_OR.low	ci_OR.high
[truncated: 315 more rows]

[truncated: 20 more sheets: 5_EUR_DBP_GC_phewas, 6_EUR_DBP_GC_labwas, 7_Posthoc_DBP_GC_UKB, 8_AFR-derived_25OH_phewas, 9_AFR-derived_25OHD_labwas, 10_AFR_25OHD_phewas, 11_AFR_25OHD_labwas, 12_EUR-derived_AFR_DBP_phewas, 13_EUR-derived_AFR_DBP_labwas, 14_EUR-derivedAFR_DBP_GC_phewas, 15_EUR_derivedAFR_DBP_GC_labwas, 16_allele  freq and 1,25OHD, 17_Phe_rs4588_G_African, 18_Phe_rs4588_G_European, 19_Phe_rs7041_C_African, 20_Phe_rs7041_C_European, 21_lab_afr_rs4588_G, 22_lab_eur_rs4588_G, 23_lab_afr_rs7041_C, 24_lab_eur_rs7041_C]
